# Supplementary material for: Patterns of eating behaviors, physical activity, and lifestyle modifications among Bangladeshi adolescents during the COVID-19 pandemic
Source: PLoS One. 2024 May 9;19(5):e0302571. doi: 10.1371/journal.pone.0302571 (PMC11081215; doi:10.1371/journal.pone.0302571)
Supplement: S1 File — (XLSX) [file pone.0302571.s001.xlsx]

## Sheet: SPSS data_Adolescent physical a
Age	Gender	Marital status	Academic grade	Residence	Self-reported health status	Self-reported quality of life	Height	Weight	Weight changes during the pandemic	Sense of hunger and satiety changes during the pandemic	Homemade	Frozen ready-to-eat meals	Fast food	Restaurants	Healthy restaurants	Homemade	Frozen ready-to-eat meals	Fast food	Restaurants	Healthy restaurants	Time of the day while hungry	Number of meals per day (before pandemic)	Number of meals per day (during pandemic)	Eating breakfast on most days (before pandemic)	Eating breakfast on most days (during pandemic)	Skipping meals (before pandemic)	Reasons for skipping meals (before pandemic)	Skipping meals (during pandemic)	Reasons for skipping meals (during pandemic)	Amount of water consumed (before pandemic)	Amount of water consumed (during pandemic)	Food consumption changes during the pandemic	Fruits	Vegetables	Milk and milk products	Meat/Chicken/Fish	Bread/rice/noodles/pasta	Sweets/ desserts	Coffee/Tea	Sweet drinks (soft drinks, canned juice, etc.)	Energy drinks	Shopping place during COVID-19	Prepare shopping list	Start stocking up on foods	Reading food labels	Sanitizing/cleaning groceries	Tobacco smoking before pandemic	Tobacco smoking during pandemic	Physically exhausted
10	Female	Unmarried	Secondary	Rural	Poor	Poor	35	22	Unaware	Unaware	Yes	No	No	No	No	Yes	No	No	No	No	Before main meals	1-2 meals	1-2 meals	Yes	Yes	Yes	Lack of appetite	Yes	Lack of appetite	1-2 liters	1-2 liters	No	1-4 times/week	Once/day	Once/day	Once/day	≥4 times/day	1-4 times/week	Never	Never	Never	Local street market	Don't know	No	Sometimes	Sometimes	Yes	Yes	Not at all
10	Female	Unmarried	Secondary	Rural	Poor	Poor	48	25	Unaware	Unaware	Yes	No	No	No	No	Yes	No	No	No	No	Before main meals	3-4 meals	3-4 meals	Yes	Yes	No	Not applicable	No	Not applicable	1-2 liters	1-2 liters	No	1-4 times/week	1-4 times/week	1-4 times/week	1-4 times/week	Once/day	Never	Once/day	Never	Never	I do not go out for shopping	Don't know	Already stocking up	Sometimes	Sometimes	No	No	Not at all
10	Female	Unmarried	Secondary	Rural	Good	Poor	37	28	Increase	Increase	No	No	Yes	Yes	No	Yes	No	No	No	Yes	Before main meals	1-2 meals	3-4 meals	No	Yes	No	Not applicable	Yes	Lack of time	1-2 liters	1-2 liters	No	Once/day	2-3 times/day	2-3 times/day	2-3 times/day	2-3 times/day	1-4 times/week	1-4 times/week	1-4 times/week	1-4 times/week	I do not go out for shopping	Don't know	Already stocking up	Always	Always	No	No	Not at all
10	Female	Unmarried	Secondary	Rural	Good	Good	48	29	Unaware	Unaware	Yes	No	No	No	Yes	Yes	No	No	Yes	No	Before main meals	3-4 meals	3-4 meals	Yes	Yes	No	Not applicable	No	Not applicable	1-2 liters	1-2 liters	No	1-4 times/week	2-3 times/day	Once/day	2-3 times/day	2-3 times/day	1-4 times/week	Never	Never	Never	I do not go out for shopping	Don't know	Yes	Always	Always	No	No	Not at all
10	Male	Unmarried	Secondary	Rural	Good	Good	48	35	No change	No change	Yes	No	No	No	No	Yes	No	No	No	No	Before main meals	3-4 meals	3-4 meals	Yes	Yes	No	Not applicable	No	Not applicable	1-2 liters	1-2 liters	No	1-4 times/week	2-3 times/day	1-4 times/week	2-3 times/day	2-3 times/day	1-4 times/week	Once/day	1-4 times/week	Never	I do not go out for shopping	Don't know	Yes	Sometimes	Sometimes	No	No	Not at all
10	Female	Unmarried	Secondary	Rural	Good	Poor	51.6	38	No change	No change	Yes	No	No	No	No	Yes	No	No	No	No	After dinner	3-4 meals	3-4 meals	No	Yes	Yes	Not applicable	No	Not applicable	1-2 liters	1-2 liters	No	Once/day	Once/day	1-4 times/week	1-4 times/week	2-3 times/day	1-4 times/week	1-4 times/week	1-4 times/week	1-4 times/week	I do not go out for shopping	Yes	Yes	Always	Always	No	No	Part of the time
10	Male	Unmarried	Secondary	Rural	Poor	Poor	53	40	Increase	Increase	Yes	No	Yes	No	No	Yes	No	No	No	No	Before main meals	3-4 meals	3-4 meals	Yes	Yes	Yes	Not applicable	No	Not applicable	<1 liter	<1 liter	No	2-3 times/day	2-3 times/day	Never	1-4 times/week	2-3 times/day	Once/day	Once/day	1-4 times/week	Never	I do not go out for shopping	No	Yes	Always	Always	No	Yes	Not at all
10	Male	Unmarried	Secondary	Urban	Good	Good	55	40	Increase	Increase	Yes	Yes	Yes	Yes	Yes	Yes	Yes	Yes	No	Yes	Before main meals	3-4 meals	3-4 meals	Yes	Yes	No	Not applicable	No	Not applicable	>2 liters	>2 liters	No	2-3 times/day	2-3 times/day	2-3 times/day	2-3 times/day	2-3 times/day	Once/day	2-3 times/day	Once/day	Once/day	Grocery store	Yes	Yes	Sometimes	Sometimes	No	No	A small part of the time
10	Female	Unmarried	Secondary	Rural	Good	Good	57	40	Decrease	No change	Yes	No	No	No	No	Yes	No	No	No	Yes	Before main meals	1-2 meals	1-2 meals	Yes	Yes	No	Not applicable	No	Not applicable	1-2 liters	1-2 liters	No	1-4 times/week	Once/day	Never	Once/day	2-3 times/day	Once/day	1-4 times/week	Once/day	Never	I do not go out for shopping	Don't know	Yes	Sometimes	Sometimes	No	No	Part of the time
10	Female	Unmarried	Secondary	Urban	Poor	Poor	60	45	No change	Increase	Yes	No	No	No	No	Yes	No	No	No	No	Between main meals	3-4 meals	3-4 meals	Yes	Yes	No	Not applicable	No	Not applicable	1-2 liters	1-2 liters	Added ≥1 meals	Once/day	Once/day	Once/day	Once/day	2-3 times/day	1-4 times/week	1-4 times/week	1-4 times/week	1-4 times/week	I do not go out for shopping	Yes	Yes	Always	Always	No	No	Part of the time
10	Female	Unmarried	Secondary	Rural	Good	Good	25	50	Unaware	No change	Yes	No	No	No	No	Yes	No	No	No	No	Before main meals	3-4 meals	3-4 meals	Yes	Yes	No	Lack of appetite	No	Lack of appetite	>2 liters	>2 liters	No	Once/day	Once/day	Once/day	2-3 times/day	1-4 times/week	1-4 times/week	Once/day	1-4 times/week	1-4 times/week	Local street market	Don't know	No	Always	Sometimes	No	No	Part of the time
10	Female	Unmarried	Secondary	Rural	Good	Good	60	50	Increase	No change	Yes	No	No	No	No	Yes	No	No	No	No	Between main meals	3-4 meals	3-4 meals	Yes	Yes	No	Lack of time	No	Lack of time	1-2 liters	1-2 liters	No	Once/day	1-4 times/week	Once/day	2-3 times/day	1-4 times/week	1-4 times/week	Once/day	1-4 times/week	1-4 times/week	Local street market	Yes	No	Always	Sometimes	No	No	Part of the time
10	Male	Unmarried	Secondary	Urban	Good	Good	69	65	Increase	Increase	Yes	No	No	No	No	Yes	No	No	No	No	Before main meals	1-2 meals	1-2 meals	Yes	Yes	Yes	Not applicable	No	Not applicable	>2 liters	1-2 liters	Skipped ≥1 snacks	1-4 times/week	1-4 times/week	Never	Once/day	Never	Never	1-4 times/week	Once/day	1-4 times/week	Grocery store	No	No	Sometimes	Sometimes	No	No	Part of the time
11	Male	Unmarried	Secondary	Urban	Good	Good	55	28	Decrease	Increase	Yes	Yes	Yes	Yes	No	Yes	Yes	No	No	No	Between main meals	3-4 meals	≥4 meals	Yes	Yes	No	Not applicable	No	Not applicable	<1 liter	<1 liter	No	Once/day	1-4 times/week	Once/day	2-3 times/day	2-3 times/day	1-4 times/week	Never	1-4 times/week	Never	Grocery store	No	Yes	Never	Never	No	No	A small part of the time
11	Male	Unmarried	Secondary	Urban	Good	Good	55	28	Decrease	Increase	Yes	Yes	Yes	Yes	No	Yes	Yes	No	No	No	Between main meals	3-4 meals	≥4 meals	Yes	Yes	No	Not applicable	No	Not applicable	<1 liter	<1 liter	No	Once/day	1-4 times/week	Once/day	2-3 times/day	2-3 times/day	1-4 times/week	Never	1-4 times/week	Never	Grocery store	No	Yes	Never	Never	No	No	A small part of the time
11	Male	Unmarried	Secondary	Urban	Good	Good	60	37	No change	No change	Yes	No	No	No	No	Yes	No	No	No	No	Before main meals	3-4 meals	3-4 meals	Yes	Yes	No	Not applicable	No	Not applicable	1-2 liters	1-2 liters	No	Once/day	Once/day	Never	Once/day	Never	Never	Never	Never	Never	I do not go out for shopping	Don't know	Yes	Sometimes	Sometimes	No	No	Not at all
11	Female	Unmarried	Secondary	Urban	Good	Poor	60	38	Increase	Decrease	Yes	No	No	No	No	Yes	No	No	No	No	Before main meals	3-4 meals	3-4 meals	No	No	Yes	Not applicable	Yes	Not applicable	<1 liter	<1 liter	No	Once/day	Once/day	Never	Once/day	2-3 times/day	Never	Never	2-3 times/day	Never	Grocery store	No	Yes	Sometimes	Never	No	No	Not at all
11	Female	Unmarried	Secondary	Urban	Good	Good	57	39	Increase	Increase	Yes	Yes	No	Yes	Yes	Yes	Yes	No	No	Yes	After dinner	3-4 meals	3-4 meals	Yes	Yes	No	Not applicable	No	Not applicable	>2 liters	1-2 liters	Added ≥1 snacks	2-3 times/day	2-3 times/day	Once/day	2-3 times/day	2-3 times/day	Never	1-4 times/week	1-4 times/week	Never	Grocery store	Yes	No	Never	Never	No	No	Part of the time
11	Male	Unmarried	Secondary	Urban	Good	Good	59	39	Increase	Increase	Yes	Yes	Yes	Yes	Yes	Yes	Yes	Yes	No	Yes	Between main meals	≥4 meals	3-4 meals	Yes	No	Yes	To reduce food intake	No	Not applicable	>2 liters	1-2 liters	No	≥4 times/day	2-3 times/day	≥4 times/day	2-3 times/day	2-3 times/day	≥4 times/day	≥4 times/day	2-3 times/day	1-4 times/week	Supermarket	Don't know	Already stocking up	Never	Sometimes	No	No	A small part of the time
11	Male	Unmarried	Secondary	Urban	Good	Good	59	39	Increase	Increase	Yes	Yes	Yes	Yes	Yes	Yes	Yes	Yes	No	Yes	Between main meals	≥4 meals	3-4 meals	Yes	No	Yes	To reduce food intake	No	Not applicable	>2 liters	1-2 liters	No	≥4 times/day	2-3 times/day	≥4 times/day	2-3 times/day	2-3 times/day	≥4 times/day	≥4 times/day	2-3 times/day	1-4 times/week	Supermarket	Don't know	Already stocking up	Never	Sometimes	No	No	A small part of the time
11	Male	Unmarried	Secondary	Urban	Good	Good	59	39	Increase	Increase	Yes	Yes	Yes	Yes	Yes	Yes	Yes	Yes	No	Yes	Between main meals	≥4 meals	3-4 meals	Yes	No	Yes	To reduce food intake	No	Not applicable	>2 liters	1-2 liters	No	≥4 times/day	2-3 times/day	≥4 times/day	2-3 times/day	2-3 times/day	≥4 times/day	≥4 times/day	2-3 times/day	1-4 times/week	Supermarket	Don't know	Already stocking up	Never	Sometimes	No	No	A small part of the time
11	Female	Unmarried	Secondary	Rural	Good	Good	53	40	Unaware	No change	Yes	No	No	No	No	Yes	No	No	No	No	Before main meals	1-2 meals	1-2 meals	Yes	Yes	No	Not applicable	No	Not applicable	1-2 liters	1-2 liters	No	Once/day	1-4 times/week	Once/day	1-4 times/week	Once/day	1-4 times/week	Once/day	Never	Never	Local street market	No	No	Sometimes	Sometimes	No	Yes	Part of the time
11	Female	Unmarried	Secondary	Urban	Good	Good	58	44	Increase	Increase	Yes	Yes	Yes	Yes	Yes	Yes	Yes	Yes	Yes	Yes	Between main meals	3-4 meals	3-4 meals	Yes	No	Yes	Not applicable	No	Not applicable	<1 liter	<1 liter	Skipped ≥1 meals	1-4 times/week	1-4 times/week	≥4 times/day	≥4 times/day	≥4 times/day	≥4 times/day	2-3 times/day	2-3 times/day	2-3 times/day	I do not go out for shopping	Yes	Yes	Always	Always	No	No	Not at all
11	Female	Unmarried	Secondary	Urban	Good	Good	64	45	Increase	Increase	Yes	Yes	Yes	Yes	Yes	Yes	Yes	Yes	No	Yes	Before main meals	3-4 meals	3-4 meals	Yes	Yes	Yes	Lack of time	Yes	To lose weight	>2 liters	>2 liters	No	2-3 times/day	2-3 times/day	2-3 times/day	2-3 times/day	2-3 times/day	1-4 times/week	1-4 times/week	1-4 times/week	1-4 times/week	Supermarket	Yes	Already stocking up	Never	Never	No	No	A small part of the time
11	Female	Unmarried	Secondary	Urban	Good	Good	60	47	Increase	No change	Yes	No	No	No	No	Yes	No	No	No	No	Before main meals	1-2 meals	3-4 meals	No	No	Yes	Lack of appetite	Yes	Lack of appetite	1-2 liters	1-2 liters	No	1-4 times/week	Once/day	1-4 times/week	Once/day	Once/day	1-4 times/week	1-4 times/week	1-4 times/week	Never	Local street market	No	No	Sometimes	Sometimes	No	No	Part of the time
11	Male	Unmarried	Secondary	Urban	Good	Good	54	48	Unaware	No change	Yes	No	No	No	No	Yes	No	No	No	No	Before main meals	1-2 meals	1-2 meals	Yes	Yes	No	Not applicable	No	Not applicable	1-2 liters	1-2 liters	No	1-4 times/week	1-4 times/week	1-4 times/week	1-4 times/week	1-4 times/week	1-4 times/week	1-4 times/week	1-4 times/week	1-4 times/week	Grocery store	Yes	Yes	Always	Sometimes	No	No	Not at all
11	Male	Unmarried	Secondary	Urban	Good	Good	56	48	Unaware	No change	Yes	No	No	No	No	No	Yes	No	No	No	After dinner	3-4 meals	3-4 meals	Yes	Yes	No	Not applicable	No	Not applicable	>2 liters	>2 liters	No	2-3 times/day	2-3 times/day	Once/day	1-4 times/week	1-4 times/week	1-4 times/week	Once/day	1-4 times/week	2-3 times/day	Grocery store	Yes	Yes	Always	Always	No	No	A small part of the time
11	Female	Unmarried	Secondary	Urban	Good	Good	62	50	No change	No change	Yes	No	No	No	No	Yes	No	No	No	No	Before main meals	≥4 meals	≥4 meals	Yes	Yes	No	Not applicable	No	Not applicable	1-2 liters	1-2 liters	No	Once/day	Once/day	Once/day	Once/day	Never	Never	Never	Never	Never	Grocery store	No	Yes	Sometimes	Never	No	No	Not at all
11	Male	Unmarried	Secondary	Rural	Good	Good	55	51	Unaware	No change	Yes	No	No	No	No	Yes	No	No	No	Yes	Before main meals	1-2 meals	1-2 meals	Yes	Yes	No	Not applicable	No	Not applicable	1-2 liters	1-2 liters	No	1-4 times/week	1-4 times/week	1-4 times/week	1-4 times/week	2-3 times/day	1-4 times/week	1-4 times/week	Never	Never	Local street market	No	Yes	Sometimes	Sometimes	No	No	Part of the time
11	Male	Unmarried	Secondary	Urban	Good	Good	56	55	No change	No change	Yes	No	No	No	Yes	Yes	No	No	No	Yes	Before main meals	1-2 meals	1-2 meals	Yes	Yes	No	Not applicable	No	Not applicable	1-2 liters	1-2 liters	No	Once/day	2-3 times/day	1-4 times/week	1-4 times/week	2-3 times/day	1-4 times/week	Once/day	Never	Never	I do not go out for shopping	Don't know	Already stocking up	Sometimes	Sometimes	No	No	Part of the time
12	Male	Unmarried	Secondary	Urban	Good	Good	50	25	Increase	Decrease	Yes	No	No	No	No	Yes	No	No	No	No	Before main meals	3-4 meals	≥4 meals	No	Yes	Yes	Lack of time	No	Lack of time	1-2 liters	>2 liters	Added ≥1 snacks	1-4 times/week	Once/day	Once/day	1-4 times/week	2-3 times/day	1-4 times/week	1-4 times/week	Never	Never	Local street market	Yes	No	Always	Never	No	No	Part of the time
12	Male	Unmarried	Secondary	Urban	Poor	Poor	58	32	Decrease	Decrease	Yes	Yes	Yes	Yes	Yes	Yes	Yes	No	No	Yes	Before main meals	≥4 meals	3-4 meals	Yes	No	No	Not applicable	Yes	Lack of appetite	1-2 liters	<1 liter	Skipped ≥1 meals	Once/day	2-3 times/day	1-4 times/week	2-3 times/day	2-3 times/day	Never	Once/day	1-4 times/week	Never	Grocery store	No	Yes	Never	Never	No	No	Part of the time
12	Male	Unmarried	Secondary	Urban	Good	Poor	50	36	Unaware	Unaware	Yes	No	No	Yes	No	Yes	Yes	No	No	No	Before main meals	3-4 meals	3-4 meals	Yes	Yes	No	Not applicable	No	Not applicable	1-2 liters	1-2 liters	No	Once/day	2-3 times/day	1-4 times/week	2-3 times/day	2-3 times/day	1-4 times/week	2-3 times/day	1-4 times/week	Never	Supermarket	Yes	Yes	Always	Always	No	No	Not at all
12	Male	Unmarried	Secondary	Urban	Poor	Poor	45	40	No change	Decrease	Yes	No	Yes	No	No	Yes	No	No	Yes	No	After dinner	3-4 meals	3-4 meals	No	Yes	No	Not applicable	No	Not applicable	1-2 liters	1-2 liters	No	1-4 times/week	1-4 times/week	1-4 times/week	Once/day	2-3 times/day	Never	Once/day	Never	Never	Local street market	Don't know	No	Sometimes	Sometimes	No	No	A small part of the time
12	Male	Unmarried	Secondary	Rural	Poor	Poor	52	40	Unaware	Unaware	Yes	No	No	No	No	Yes	No	No	No	No	Before main meals	1-2 meals	3-4 meals	Yes	Yes	No	Not applicable	Yes	Lack of appetite	1-2 liters	1-2 liters	No	1-4 times/week	Once/day	Once/day	Once/day	2-3 times/day	1-4 times/week	Once/day	1-4 times/week	Never	Local street market	Yes	No	Sometimes	Always	No	Yes	Not at all
12	Female	Unmarried	Secondary	Urban	Good	Good	52	41	Decrease	Decrease	Yes	No	No	No	Yes	Yes	No	No	No	Yes	After dinner	1-2 meals	1-2 meals	No	No	Yes	Lack of appetite	Yes	Lack of time	1-2 liters	1-2 liters	No	1-4 times/week	1-4 times/week	1-4 times/week	1-4 times/week	2-3 times/day	1-4 times/week	2-3 times/day	2-3 times/day	2-3 times/day	Supermarket	Don't know	Already stocking up	Always	Always	No	No	A small part of the time
12	Female	Unmarried	Secondary	Urban	Good	Good	60	42	Increase	Increase	Yes	No	Yes	Yes	Yes	Yes	No	No	Yes	Yes	Before main meals	≥4 meals	3-4 meals	Yes	Yes	No	Not applicable	No	Not applicable	1-2 liters	1-2 liters	No	≥4 times/day	2-3 times/day	≥4 times/day	2-3 times/day	≥4 times/day	1-4 times/week	Once/day	1-4 times/week	Never	Grocery store	Yes	Already stocking up	Sometimes	Sometimes	No	No	Part of the time
12	Male	Unmarried	Secondary	Urban	Good	Good	63	43	Increase	Increase	Yes	Yes	Yes	Yes	Yes	Yes	Yes	No	No	Yes	Before main meals	3-4 meals	≥4 meals	Yes	Yes	Yes	Not applicable	No	Not applicable	>2 liters	>2 liters	No	2-3 times/day	2-3 times/day	2-3 times/day	2-3 times/day	2-3 times/day	Once/day	Once/day	Once/day	Once/day	Supermarket	Yes	Yes	Always	Sometimes	No	No	A small part of the time
12	Female	Unmarried	Secondary	Urban	Good	Good	25	45	Increase	Increase	Yes	Yes	No	No	No	Yes	Yes	No	No	No	Before main meals	3-4 meals	≥4 meals	Yes	Yes	No	Lack of time	No	To lose weight	1-2 liters	1-2 liters	Skipped ≥1 snacks	Once/day	2-3 times/day	2-3 times/day	2-3 times/day	Once/day	2-3 times/day	2-3 times/day	2-3 times/day	2-3 times/day	I do not go out for shopping	Yes	Yes	Always	Always	No	No	Part of the time
12	Male	Unmarried	Secondary	Urban	Good	Good	63	45	Increase	Increase	Yes	Yes	Yes	Yes	Yes	Yes	Yes	Yes	No	Yes	Before main meals	3-4 meals	3-4 meals	Yes	Yes	No	Not applicable	No	Not applicable	>2 liters	>2 liters	No	2-3 times/day	2-3 times/day	2-3 times/day	2-3 times/day	2-3 times/day	Once/day	Once/day	Once/day	Once/day	Local street market	Yes	Yes	Always	Always	No	No	A small part of the time
12	Male	Unmarried	Secondary	Urban	Good	Good	67	46	Increase	Decrease	Yes	Yes	Yes	Yes	Yes	Yes	Yes	Yes	Yes	Yes	Before main meals	≥4 meals	3-4 meals	No	Yes	Yes	Lack of time	No	Not applicable	>2 liters	>2 liters	No	2-3 times/day	2-3 times/day	Once/day	2-3 times/day	≥4 times/day	Once/day	1-4 times/week	1-4 times/week	1-4 times/week	Supermarket	Yes	Yes	Sometimes	Sometimes	No	No	A large part of the time
12	Female	Unmarried	Secondary	Urban	Good	Good	60	50	No change	No change	Yes	No	No	No	No	Yes	No	No	No	No	Before main meals	3-4 meals	3-4 meals	Yes	Yes	No	Not applicable	No	Not applicable	1-2 liters	1-2 liters	No	Once/day	Once/day	Once/day	Once/day	2-3 times/day	Never	Never	Never	Never	I do not go out for shopping	Don't know	Yes	Sometimes	Never	No	No	Not at all
12	Male	Unmarried	Secondary	Urban	Good	Good	60	51	Increase	No change	Yes	No	No	No	No	Yes	No	No	No	No	Between main meals	3-4 meals	3-4 meals	Yes	Yes	No	Not applicable	No	Not applicable	1-2 liters	1-2 liters	Added ≥1 snacks	Once/day	Once/day	Once/day	1-4 times/week	2-3 times/day	1-4 times/week	Never	1-4 times/week	1-4 times/week	I do not go out for shopping	Yes	Yes	Always	Always	No	No	Part of the time
12	Male	Unmarried	Secondary	Urban	Good	Good	52	54	No change	No change	Yes	No	No	No	No	Yes	No	No	No	No	Before main meals	3-4 meals	3-4 meals	Yes	Yes	No	Not applicable	No	Not applicable	1-2 liters	1-2 liters	Added ≥1 snacks	1-4 times/week	1-4 times/week	1-4 times/week	1-4 times/week	Once/day	Once/day	1-4 times/week	Once/day	Once/day	Local street market	Don't know	No	Never	Always	Yes	Yes	A small part of the time
12	Male	Unmarried	Secondary	Urban	Good	Good	62	55	Increase	Increase	Yes	No	No	No	No	No	No	No	No	Yes	Before main meals	3-4 meals	≥4 meals	Yes	Yes	No	Not applicable	No	Not applicable	1-2 liters	>2 liters	No	1-4 times/week	Once/day	1-4 times/week	Once/day	2-3 times/day	1-4 times/week	Never	1-4 times/week	1-4 times/week	Local street market	Yes	No	Always	Always	No	No	Part of the time
12	Male	Unmarried	Secondary	Urban	Good	Good	64	59	Unaware	No change	Yes	No	No	No	No	Yes	No	No	No	Yes	Before main meals	1-2 meals	3-4 meals	Yes	Yes	No	Not applicable	No	Not applicable	1-2 liters	1-2 liters	No	1-4 times/week	Once/day	1-4 times/week	1-4 times/week	2-3 times/day	1-4 times/week	1-4 times/week	1-4 times/week	Never	Grocery store	Yes	Yes	Sometimes	Sometimes	No	No	Part of the time
13	Female	Unmarried	Secondary	Rural	Good	Good	25	29	Decrease	Decrease	Yes	No	No	No	No	Yes	No	No	No	No	Before main meals	3-4 meals	3-4 meals	Yes	Yes	Yes	To reduce food intake	Yes	To reduce food intake	<1 liter	<1 liter	No	1-4 times/week	1-4 times/week	1-4 times/week	1-4 times/week	1-4 times/week	1-4 times/week	1-4 times/week	Never	1-4 times/week	Grocery store	No	No	Sometimes	Sometimes	No	No	Part of the time
13	Female	Unmarried	Secondary	Rural	Good	Good	45	35	Unaware	Unaware	Yes	No	Yes	No	No	Yes	No	No	Yes	No	Before main meals	3-4 meals	3-4 meals	Yes	Yes	No	Not applicable	No	Not applicable	1-2 liters	1-2 liters	No	Once/day	2-3 times/day	1-4 times/week	2-3 times/day	2-3 times/day	1-4 times/week	2-3 times/day	Never	Never	I do not go out for shopping	Don't know	No	Sometimes	Always	No	No	A small part of the time
13	Female	Unmarried	Secondary	Rural	Poor	Poor	54	38	Increase	Increase	Yes	No	Yes	Yes	No	Yes	No	No	No	Yes	Between main meals	3-4 meals	3-4 meals	Yes	Yes	No	Not applicable	Yes	Lack of time	<1 liter	<1 liter	Added ≥1 meals	1-4 times/week	1-4 times/week	1-4 times/week	1-4 times/week	2-3 times/day	1-4 times/week	Never	Never	Never	Local street market	Don't know	No	Sometimes	Sometimes	No	No	Not at all
13	Female	Unmarried	Secondary	Urban	Good	Good	62	38	No change	Decrease	Yes	No	No	No	Yes	Yes	No	No	No	Yes	Before main meals	≥4 meals	3-4 meals	Yes	Yes	No	Not applicable	No	Not applicable	>2 liters	>2 liters	No	2-3 times/day	2-3 times/day	1-4 times/week	Once/day	≥4 times/day	Once/day	Once/day	Once/day	Never	Grocery store	Yes	Yes	Always	Always	No	No	A small part of the time
13	Male	Unmarried	Secondary	Urban	Poor	Poor	56	40	Increase	Unaware	Yes	No	Yes	Yes	No	Yes	No	No	No	Yes	Between main meals	3-4 meals	3-4 meals	Yes	No	No	Not applicable	Yes	Lack of time	1-2 liters	1-2 liters	Skipped ≥1 snacks	1-4 times/week	1-4 times/week	2-3 times/day	Once/day	2-3 times/day	1-4 times/week	Once/day	1-4 times/week	Never	Supermarket	Don't know	Yes	Sometimes	Always	No	No	Not at all
13	Female	Unmarried	Secondary	Urban	Good	Good	61	40	No change	Decrease	Yes	Yes	Yes	No	Yes	Yes	Yes	No	No	Yes	Before main meals	≥4 meals	≥4 meals	Yes	Yes	No	Not applicable	No	Not applicable	>2 liters	>2 liters	No	Once/day	2-3 times/day	1-4 times/week	Once/day	2-3 times/day	Once/day	Once/day	Once/day	1-4 times/week	Local street market	Yes	Yes	Always	Sometimes	No	No	A small part of the time
13	Female	Unmarried	Secondary	Urban	Good	Good	62	40	Increase	Decrease	Yes	No	No	No	Yes	Yes	No	No	No	Yes	Before main meals	≥4 meals	3-4 meals	Yes	Yes	No	Not applicable	No	Not applicable	>2 liters	>2 liters	No	≥4 times/day	2-3 times/day	Never	Once/day	≥4 times/day	1-4 times/week	Once/day	Never	Never	Grocery store	Yes	Yes	Always	Always	No	No	A small part of the time
13	Female	Unmarried	Secondary	Rural	Good	Poor	62	44	Unaware	Increase	Yes	No	No	No	No	No	No	No	No	Yes	Before main meals	1-2 meals	3-4 meals	No	Yes	Yes	Lack of time	Yes	Lack of time	<1 liter	1-2 liters	No	Once/day	2-3 times/day	Once/day	Once/day	1-4 times/week	Once/day	Once/day	Never	Once/day	Grocery store	No	No	Sometimes	Never	No	No	A small part of the time
13	Male	Unmarried	Secondary	Rural	Good	Good	54	45	Unaware	Unaware	Yes	No	No	No	Yes	Yes	No	No	No	Yes	Before main meals	3-4 meals	3-4 meals	Yes	Yes	No	Not applicable	No	Not applicable	>2 liters	>2 liters	No	1-4 times/week	2-3 times/day	1-4 times/week	1-4 times/week	2-3 times/day	1-4 times/week	2-3 times/day	1-4 times/week	Never	Local street market	Yes	Yes	Sometimes	Sometimes	No	No	A small part of the time
13	Female	Unmarried	Secondary	Urban	Good	Good	60	45	Increase	Decrease	Yes	Yes	Yes	No	Yes	Yes	Yes	No	No	Yes	Before main meals	3-4 meals	3-4 meals	No	No	Yes	Lack of time	Yes	To lose weight	1-2 liters	1-2 liters	No	Once/day	Once/day	Once/day	2-3 times/day	≥4 times/day	1-4 times/week	1-4 times/week	Never	Never	Grocery store	Yes	Yes	Sometimes	Always	No	No	Part of the time
13	Male	Unmarried	Secondary	Urban	Good	Good	63	45	Increase	Increase	Yes	Yes	Yes	Yes	Yes	Yes	Yes	Yes	No	Yes	Before main meals	3-4 meals	3-4 meals	Yes	Yes	No	Not applicable	No	Not applicable	>2 liters	>2 liters	No	2-3 times/day	2-3 times/day	2-3 times/day	2-3 times/day	2-3 times/day	Once/day	Once/day	Once/day	Once/day	Supermarket	Yes	Yes	Always	Always	No	No	A small part of the time
13	Female	Unmarried	Secondary	Urban	Good	Good	60	46	No change	Unaware	Yes	Yes	Yes	Yes	Yes	Yes	Yes	Yes	No	Yes	Between main meals	3-4 meals	≥4 meals	No	No	No	Lack of appetite	No	Not applicable	>2 liters	>2 liters	No	2-3 times/day	2-3 times/day	2-3 times/day	2-3 times/day	2-3 times/day	Once/day	Once/day	Once/day	Once/day	Grocery store	No	No	Sometimes	Sometimes	No	No	Part of the time
13	Female	Unmarried	Secondary	Urban	Good	Good	63	46	Increase	Increase	Yes	Yes	Yes	Yes	Yes	Yes	Yes	No	No	Yes	Before main meals	3-4 meals	3-4 meals	Yes	Yes	No	Not applicable	No	Not applicable	1-2 liters	1-2 liters	No	≥4 times/day	2-3 times/day	≥4 times/day	2-3 times/day	≥4 times/day	1-4 times/week	Once/day	Never	Never	Grocery store	Yes	Yes	Always	Always	No	No	A small part of the time
13	Female	Unmarried	Secondary	Urban	Good	Good	52	47	Decrease	Increase	Yes	No	No	No	No	No	No	No	Yes	No	After dinner	3-4 meals	≥4 meals	No	Yes	Yes	To reduce food intake	Yes	Lack of time	<1 liter	1-2 liters	No	Once/day	2-3 times/day	Once/day	Once/day	Once/day	Once/day	2-3 times/day	Once/day	Once/day	Farmer’s market	Yes	Yes	Always	Sometimes	No	No	A small part of the time
13	Male	Unmarried	Secondary	Rural	Good	Poor	55	48	Unaware	Unaware	Yes	No	Yes	Yes	Yes	Yes	Yes	No	No	No	Between main meals	≥4 meals	≥4 meals	Yes	Yes	No	Not applicable	No	Not applicable	>2 liters	>2 liters	Added ≥1 meals	1-4 times/week	2-3 times/day	1-4 times/week	1-4 times/week	2-3 times/day	1-4 times/week	2-3 times/day	Never	Never	Local street market	Don't know	Yes	Sometimes	Sometimes	No	No	Not at all
13	Female	Unmarried	Secondary	Rural	Good	Good	55	49	Unaware	Unaware	No	No	Yes	No	No	Yes	No	No	No	No	After dinner	≥4 meals	≥4 meals	Yes	Yes	Yes	Not applicable	No	Not applicable	1-2 liters	1-2 liters	No	Once/day	2-3 times/day	Once/day	2-3 times/day	Once/day	1-4 times/week	2-3 times/day	1-4 times/week	1-4 times/week	Local street market	Don't know	No	Sometimes	Sometimes	No	No	A small part of the time
13	Female	Unmarried	Secondary	Urban	Good	Good	60	53	No change	No change	Yes	No	No	No	No	Yes	No	No	No	No	Before main meals	1-2 meals	1-2 meals	Yes	Yes	No	Not applicable	No	Not applicable	1-2 liters	1-2 liters	No	Once/day	2-3 times/day	Never	1-4 times/week	2-3 times/day	Never	1-4 times/week	1-4 times/week	Never	I do not go out for shopping	Don't know	Yes	Always	Always	No	No	Part of the time
13	Female	Unmarried	Secondary	Urban	Good	Poor	64	53	Decrease	Increase	Yes	No	No	No	No	Yes	No	No	No	No	After dinner	1-2 meals	3-4 meals	No	Yes	Yes	Lack of time	Yes	Lack of time	<1 liter	1-2 liters	Skipped ≥1 meals	Once/day	1-4 times/week	Once/day	Once/day	1-4 times/week	Once/day	Once/day	Never	Never	Farmer’s market	No	Yes	Sometimes	Always	No	No	Part of the time
13	Female	Unmarried	Secondary	Rural	Poor	Poor	60	55	No change	No change	Yes	No	No	No	No	Yes	No	No	No	No	Before main meals	3-4 meals	3-4 meals	Yes	Yes	No	Not applicable	No	Not applicable	1-2 liters	1-2 liters	No	1-4 times/week	Once/day	Once/day	Once/day	2-3 times/day	1-4 times/week	Never	Never	Never	I do not go out for shopping	Don't know	Already stocking up	Sometimes	Sometimes	No	No	Not at all
13	Male	Unmarried	Secondary	Urban	Good	Good	62	60	Increase	No change	Yes	No	No	Yes	No	Yes	No	No	No	No	Before main meals	3-4 meals	3-4 meals	Yes	Yes	No	Not applicable	No	Not applicable	>2 liters	<1 liter	Added ≥1 meals	Never	Once/day	Once/day	1-4 times/week	1-4 times/week	Never	1-4 times/week	1-4 times/week	Never	Local street market	No	Already stocking up	Sometimes	Always	Yes	Yes	Part of the time
13	Male	Unmarried	Secondary	Urban	Good	Good	65	60	Increase	Decrease	Yes	No	No	No	No	Yes	No	No	No	No	Before main meals	1-2 meals	3-4 meals	No	Yes	No	Not applicable	No	Not applicable	>2 liters	>2 liters	No	Once/day	1-4 times/week	Never	1-4 times/week	Once/day	2-3 times/day	1-4 times/week	1-4 times/week	1-4 times/week	Grocery store	No	No	Sometimes	Never	No	No	A large part of the time
13	Male	Unmarried	Secondary	Urban	Good	Good	65	60	No change	No change	Yes	No	No	No	Yes	Yes	No	No	No	Yes	Before main meals	1-2 meals	1-2 meals	Yes	Yes	No	Not applicable	No	Not applicable	1-2 liters	1-2 liters	No	Once/day	1-4 times/week	Never	Once/day	2-3 times/day	Once/day	Once/day	1-4 times/week	1-4 times/week	Grocery store	No	No	Sometimes	Sometimes	No	No	Part of the time
14	Female	Unmarried	Secondary	Rural	Good	Good	60	35	No change	No change	Yes	No	No	No	No	Yes	No	No	No	No	Before main meals	3-4 meals	3-4 meals	Yes	Yes	No	Lack of time	No	Lack of time	>2 liters	>2 liters	No	1-4 times/week	1-4 times/week	1-4 times/week	1-4 times/week	1-4 times/week	Once/day	1-4 times/week	1-4 times/week	1-4 times/week	Local street market	Don't know	Yes	Always	Always	No	No	A small part of the time
14	Male	Unmarried	Secondary	Urban	Good	Good	58	39	Increase	Increase	Yes	Yes	Yes	Yes	Yes	Yes	Yes	Yes	Yes	Yes	Before main meals	3-4 meals	3-4 meals	Yes	Yes	No	Not applicable	No	Not applicable	1-2 liters	1-2 liters	No	Once/day	Once/day	2-3 times/day	2-3 times/day	2-3 times/day	Once/day	Once/day	Once/day	1-4 times/week	Supermarket	Don't know	Already stocking up	Sometimes	Sometimes	No	No	A small part of the time
14	Female	Unmarried	Secondary	Urban	Good	Good	64	40	No change	No change	Yes	Yes	Yes	No	Yes	Yes	Yes	Yes	No	Yes	Before main meals	≥4 meals	≥4 meals	Yes	Yes	No	Not applicable	No	Not applicable	>2 liters	>2 liters	No	≥4 times/day	2-3 times/day	1-4 times/week	2-3 times/day	2-3 times/day	1-4 times/week	Once/day	Once/day	1-4 times/week	Local street market	Yes	No	Always	Sometimes	No	No	A small part of the time
14	Female	Unmarried	Secondary	Urban	Good	Good	61	41	No change	No change	Yes	Yes	Yes	Yes	Yes	Yes	Yes	Yes	No	No	Before main meals	3-4 meals	≥4 meals	No	Yes	Yes	To lose weight	No	Not applicable	1-2 liters	1-2 liters	Skipped ≥1 meals	2-3 times/day	Once/day	2-3 times/day	2-3 times/day	2-3 times/day	2-3 times/day	Once/day	Once/day	Once/day	Supermarket	No	No	Sometimes	Never	No	No	A small part of the time
14	Female	Unmarried	Secondary	Urban	Good	Good	61	41	No change	No change	Yes	Yes	Yes	Yes	Yes	Yes	Yes	Yes	No	No	Before main meals	3-4 meals	≥4 meals	No	Yes	Yes	To lose weight	No	Not applicable	1-2 liters	1-2 liters	Skipped ≥1 meals	2-3 times/day	Once/day	2-3 times/day	2-3 times/day	2-3 times/day	2-3 times/day	Once/day	Once/day	Once/day	Supermarket	No	No	Sometimes	Never	No	No	A small part of the time
14	Female	Unmarried	Secondary	Urban	Good	Good	58	44	Decrease	Decrease	Yes	No	No	No	No	Yes	No	No	No	No	After dinner	3-4 meals	3-4 meals	Yes	Yes	No	Not applicable	No	Not applicable	1-2 liters	1-2 liters	No	Never	1-4 times/week	1-4 times/week	Once/day	1-4 times/week	1-4 times/week	2-3 times/day	Never	Never	Supermarket	Yes	Yes	Sometimes	Sometimes	No	No	Part of the time
14	Female	Unmarried	Secondary	Urban	Good	Good	52	45	Unaware	No change	No	No	Yes	Yes	No	Yes	Yes	No	No	No	After dinner	1-2 meals	3-4 meals	Yes	No	No	Not applicable	No	Lack of appetite	1-2 liters	1-2 liters	Skipped ≥1 snacks	1-4 times/week	1-4 times/week	1-4 times/week	2-3 times/day	Once/day	Once/day	2-3 times/day	1-4 times/week	Never	Supermarket	Don't know	Already stocking up	Always	Always	No	No	A small part of the time
14	Female	Unmarried	Secondary	Urban	Poor	Good	63	45	Increase	Increase	Yes	Yes	Yes	Yes	Yes	Yes	Yes	No	Yes	Yes	Between main meals	3-4 meals	≥4 meals	No	Yes	Yes	To lose weight	No	Not applicable	1-2 liters	>2 liters	No	≥4 times/day	≥4 times/day	Once/day	2-3 times/day	≥4 times/day	1-4 times/week	2-3 times/day	1-4 times/week	1-4 times/week	Supermarket	Yes	Already stocking up	Sometimes	Always	No	No	A small part of the time
14	Female	Unmarried	Secondary	Urban	Poor	Good	63	45	Increase	Increase	Yes	Yes	Yes	Yes	Yes	Yes	Yes	No	Yes	Yes	Between main meals	3-4 meals	≥4 meals	No	Yes	Yes	To lose weight	No	Not applicable	1-2 liters	>2 liters	No	≥4 times/day	≥4 times/day	Once/day	2-3 times/day	≥4 times/day	1-4 times/week	2-3 times/day	1-4 times/week	1-4 times/week	Supermarket	Yes	Already stocking up	Sometimes	Always	No	No	A small part of the time
14	Female	Unmarried	Secondary	Urban	Good	Good	61.5	47	Decrease	Increase	Yes	No	No	No	Yes	Yes	No	No	No	Yes	Before main meals	3-4 meals	≥4 meals	Yes	Yes	No	To reduce food intake	No	To reduce food intake	<1 liter	1-2 liters	Added ≥1 meals	Once/day	Once/day	1-4 times/week	2-3 times/day	2-3 times/day	1-4 times/week	Once/day	1-4 times/week	Never	Local street market	Yes	Yes	Always	Sometimes	No	No	A small part of the time
14	Male	Unmarried	Secondary	Urban	Good	Good	50	48	Decrease	Increase	No	No	No	Yes	No	Yes	No	No	No	No	Before main meals	1-2 meals	3-4 meals	Yes	No	Yes	Lack of time	Yes	To lose weight	<1 liter	1-2 liters	Skipped ≥1 meals	2-3 times/day	Once/day	1-4 times/week	Once/day	1-4 times/week	Once/day	1-4 times/week	Once/day	1-4 times/week	I do not go out for shopping	No	Yes	Sometimes	Always	No	No	A small part of the time
14	Female	Unmarried	Secondary	Urban	Good	Good	65	50	No change	No change	Yes	No	No	No	Yes	Yes	No	No	No	Yes	Before main meals	3-4 meals	3-4 meals	Yes	Yes	No	Not applicable	No	Not applicable	>2 liters	>2 liters	No	≥4 times/day	2-3 times/day	Once/day	2-3 times/day	2-3 times/day	1-4 times/week	Once/day	1-4 times/week	1-4 times/week	Grocery store	Yes	No	Sometimes	Sometimes	No	No	A small part of the time
14	Male	Unmarried	Secondary	Urban	Good	Good	65	50	No change	No change	Yes	Yes	Yes	Yes	Yes	Yes	Yes	Yes	No	Yes	Between main meals	3-4 meals	3-4 meals	Yes	Yes	Yes	Not applicable	No	Not applicable	>2 liters	>2 liters	No	2-3 times/day	2-3 times/day	2-3 times/day	2-3 times/day	2-3 times/day	Once/day	Once/day	Once/day	Once/day	Supermarket	Yes	Yes	Always	Always	No	No	A small part of the time
14	Male	Unmarried	Secondary	Urban	Good	Good	65	50	No change	No change	Yes	Yes	Yes	Yes	Yes	Yes	Yes	Yes	No	Yes	Between main meals	3-4 meals	3-4 meals	Yes	Yes	Yes	Not applicable	No	Not applicable	>2 liters	>2 liters	No	2-3 times/day	2-3 times/day	2-3 times/day	2-3 times/day	2-3 times/day	Once/day	Once/day	Once/day	Once/day	Supermarket	Yes	Yes	Always	Always	No	No	A small part of the time
14	Female	Unmarried	Secondary	Urban	Good	Good	64	51	Increase	Increase	Yes	Yes	Yes	Yes	Yes	Yes	Yes	Yes	No	Yes	Before main meals	1-2 meals	1-2 meals	Yes	Yes	Yes	To lose weight	No	Not applicable	>2 liters	>2 liters	No	2-3 times/day	2-3 times/day	2-3 times/day	2-3 times/day	2-3 times/day	1-4 times/week	1-4 times/week	1-4 times/week	1-4 times/week	Grocery store	No	Yes	Sometimes	Sometimes	No	No	A small part of the time
14	Male	Unmarried	Secondary	Urban	Good	Good	63	54	Increase	Increase	Yes	No	No	No	Yes	Yes	No	No	No	Yes	Before main meals	3-4 meals	3-4 meals	Yes	Yes	No	Not applicable	No	Not applicable	>2 liters	>2 liters	No	2-3 times/day	2-3 times/day	2-3 times/day	2-3 times/day	2-3 times/day	Once/day	Once/day	Once/day	Once/day	Local street market	Yes	No	Sometimes	Sometimes	No	No	Part of the time
14	Male	Unmarried	Secondary	Rural	Good	Good	62	55	Increase	Increase	Yes	No	No	No	Yes	Yes	Yes	Yes	No	Yes	After dinner	3-4 meals	≥4 meals	Yes	Yes	Yes	Not applicable	Yes	Not applicable	<1 liter	1-2 liters	Added ≥1 snacks	Once/day	2-3 times/day	1-4 times/week	2-3 times/day	2-3 times/day	1-4 times/week	Never	Never	Never	Local street market	Yes	Yes	Never	Never	No	No	A small part of the time
14	Male	Unmarried	Secondary	Urban	Good	Good	67	55	Increase	Increase	Yes	Yes	Yes	Yes	Yes	Yes	Yes	Yes	Yes	Yes	Before main meals	3-4 meals	3-4 meals	Yes	Yes	No	Not applicable	No	Not applicable	>2 liters	>2 liters	No	Once/day	2-3 times/day	2-3 times/day	2-3 times/day	2-3 times/day	Once/day	Once/day	Once/day	Once/day	Local street market	Yes	No	Sometimes	Sometimes	No	No	Part of the time
14	Male	Unmarried	Secondary	Urban	Good	Good	67	55	Increase	Increase	Yes	No	No	Yes	Yes	Yes	No	No	Yes	Yes	Before main meals	3-4 meals	3-4 meals	No	No	No	Lack of appetite	Yes	To reduce food intake	1-2 liters	1-2 liters	No	2-3 times/day	2-3 times/day	2-3 times/day	2-3 times/day	2-3 times/day	Once/day	Once/day	Once/day	Once/day	I do not go out for shopping	Yes	Yes	Sometimes	Sometimes	No	No	A small part of the time
14	Male	Unmarried	Secondary	Rural	Good	Good	40	59	Increase	Increase	Yes	No	No	No	No	Yes	No	No	No	No	Before main meals	3-4 meals	3-4 meals	Yes	Yes	Yes	To reduce food intake	Yes	To reduce food intake	<1 liter	<1 liter	No	1-4 times/week	Once/day	Once/day	1-4 times/week	Once/day	1-4 times/week	1-4 times/week	1-4 times/week	1-4 times/week	Grocery store	Yes	Yes	Sometimes	Sometimes	No	No	Part of the time
14	Female	Unmarried	Secondary	Rural	Good	Good	54	60	Increase	Unaware	No	No	Yes	No	No	Yes	No	No	No	No	Between main meals	3-4 meals	≥4 meals	Yes	No	No	Not applicable	No	Not applicable	1-2 liters	>2 liters	Skipped ≥1 meals	1-4 times/week	2-3 times/day	Once/day	Once/day	Once/day	1-4 times/week	≥4 times/day	1-4 times/week	1-4 times/week	Local street market	No	No	Sometimes	Sometimes	No	No	A small part of the time
14	Male	Unmarried	Secondary	Rural	Good	Good	65	60	Unaware	Unaware	Yes	No	No	No	No	Yes	No	No	No	Yes	Before main meals	3-4 meals	3-4 meals	Yes	Yes	No	Not applicable	No	Not applicable	1-2 liters	1-2 liters	No	1-4 times/week	1-4 times/week	1-4 times/week	1-4 times/week	2-3 times/day	Never	Once/day	1-4 times/week	Never	I do not go out for shopping	Don't know	Already stocking up	Sometimes	Sometimes	No	No	Part of the time
14	Male	Unmarried	Secondary	Urban	Good	Good	67	63	No change	Decrease	Yes	No	No	No	No	Yes	No	No	No	No	Before main meals	3-4 meals	1-2 meals	No	Yes	No	Not applicable	No	Not applicable	1-2 liters	1-2 liters	No	Once/day	Once/day	Once/day	Once/day	2-3 times/day	Once/day	Never	Never	Never	Grocery store	No	Already stocking up	Sometimes	Sometimes	No	No	A small part of the time
14	Male	Unmarried	Secondary	Urban	Good	Good	68	72	Increase	Unaware	Yes	No	No	No	No	Yes	No	No	No	No	Before main meals	3-4 meals	3-4 meals	Yes	Yes	No	Not applicable	No	Not applicable	1-2 liters	1-2 liters	No	Never	≥4 times/day	≥4 times/day	1-4 times/week	1-4 times/week	Never	1-4 times/week	Never	Never	Local street market	Yes	Yes	Always	Always	No	No	Part of the time
15	Female	Unmarried	Secondary	Urban	Good	Good	59	40	No change	No change	Yes	Yes	Yes	Yes	Yes	Yes	Yes	Yes	Yes	Yes	After dinner	3-4 meals	3-4 meals	No	Yes	Yes	Lack of appetite	Yes	Lack of appetite	1-2 liters	1-2 liters	Skipped ≥1 snacks	Once/day	2-3 times/day	1-4 times/week	2-3 times/day	2-3 times/day	1-4 times/week	Never	Never	1-4 times/week	Grocery store	No	No	Always	Never	No	No	A small part of the time
15	Female	Unmarried	Secondary	Rural	Good	Good	57.2	41	No change	No change	Yes	No	No	No	No	Yes	No	No	No	No	Between main meals	3-4 meals	3-4 meals	No	No	No	Not applicable	Yes	Lack of appetite	1-2 liters	1-2 liters	Added ≥1 snacks	Once/day	Once/day	1-4 times/week	1-4 times/week	2-3 times/day	1-4 times/week	1-4 times/week	1-4 times/week	1-4 times/week	I do not go out for shopping	Yes	Already stocking up	Sometimes	Always	No	No	Part of the time
15	Female	Unmarried	Secondary	Rural	Good	Poor	57.6	41	No change	Increase	Yes	No	No	No	No	Yes	No	No	No	No	Between main meals	3-4 meals	3-4 meals	Yes	Yes	No	Not applicable	No	Not applicable	1-2 liters	1-2 liters	No	Once/day	Once/day	Once/day	1-4 times/week	2-3 times/day	1-4 times/week	2-3 times/day	1-4 times/week	1-4 times/week	I do not go out for shopping	Yes	Yes	Always	Always	No	No	Part of the time
15	Female	In a relationship	Secondary	Urban	Good	Good	52	42	Unaware	Unaware	No	No	Yes	Yes	No	Yes	Yes	No	No	No	Before main meals	3-4 meals	≥4 meals	Yes	Yes	No	To reduce food intake	No	To reduce food intake	1-2 liters	1-2 liters	No	1-4 times/week	2-3 times/day	1-4 times/week	2-3 times/day	1-4 times/week	1-4 times/week	1-4 times/week	1-4 times/week	Never	I do not go out for shopping	Yes	Yes	Always	Always	No	No	Not at all
15	Male	Unmarried	Secondary	Rural	Poor	Poor	57	44	Increase	Increase	Yes	No	Yes	Yes	No	Yes	No	No	No	Yes	Between main meals	3-4 meals	≥4 meals	Yes	Yes	No	Not applicable	Yes	Lack of time	1-2 liters	1-2 liters	Skipped ≥1 snacks	1-4 times/week	1-4 times/week	1-4 times/week	Once/day	2-3 times/day	1-4 times/week	Never	Never	Never	Local street market	Yes	Yes	Sometimes	Sometimes	Yes	No	Not at all
15	Female	Unmarried	Secondary	Rural	Poor	Poor	49	45	Unaware	Unaware	Yes	No	No	No	No	Yes	No	No	No	No	Before main meals	3-4 meals	3-4 meals	Yes	Yes	No	Not applicable	No	Not applicable	1-2 liters	1-2 liters	No	1-4 times/week	≥4 times/day	1-4 times/week	1-4 times/week	2-3 times/day	1-4 times/week	≥4 times/day	1-4 times/week	Never	I do not go out for shopping	Yes	No	Sometimes	Sometimes	No	No	Not at all
15	Female	Unmarried	Secondary	Rural	Poor	Poor	55	45	Increase	Increase	No	No	Yes	Yes	No	Yes	No	No	No	Yes	Between main meals	3-4 meals	≥4 meals	Yes	Yes	No	Not applicable	No	Not applicable	1-2 liters	1-2 liters	Added ≥1 meals	1-4 times/week	Once/day	Once/day	Once/day	2-3 times/day	1-4 times/week	Never	Never	Never	Local street market	Yes	No	Sometimes	Sometimes	Yes	Yes	Not at all
15	Female	Unmarried	Secondary	Rural	Good	Poor	56.4	45	No change	Decrease	Yes	No	No	No	Yes	Yes	No	No	No	No	After dinner	3-4 meals	≥4 meals	No	No	No	Not applicable	No	Not applicable	1-2 liters	1-2 liters	Added ≥1 snacks	Once/day	Once/day	1-4 times/week	1-4 times/week	2-3 times/day	1-4 times/week	Once/day	1-4 times/week	1-4 times/week	I do not go out for shopping	Yes	Yes	Always	Always	No	No	Part of the time
15	Female	Unmarried	Secondary	Rural	Good	Poor	60	45	No change	Increase	No	No	No	No	Yes	No	No	No	No	Yes	After dinner	3-4 meals	3-4 meals	Yes	Yes	Yes	Not applicable	No	Not applicable	>2 liters	>2 liters	Added ≥1 meals	Once/day	Once/day	Once/day	Once/day	2-3 times/day	1-4 times/week	Once/day	1-4 times/week	1-4 times/week	I do not go out for shopping	Yes	Yes	Always	Always	No	No	Part of the time
15	Female	Unmarried	Secondary	Rural	Good	Poor	60	45	No change	Increase	Yes	No	No	No	Yes	Yes	No	No	No	No	Before main meals	3-4 meals	3-4 meals	No	No	Yes	Not applicable	No	Not applicable	1-2 liters	1-2 liters	Added ≥1 snacks	Once/day	Once/day	1-4 times/week	1-4 times/week	2-3 times/day	1-4 times/week	1-4 times/week	1-4 times/week	1-4 times/week	I do not go out for shopping	Yes	Yes	Always	Always	No	No	Part of the time
15	Female	Unmarried	Secondary	Urban	Good	Poor	62.4	45	No change	Decrease	Yes	No	No	No	No	Yes	No	No	No	No	Between main meals	1-2 meals	3-4 meals	No	No	No	Not applicable	Yes	Lack of appetite	<1 liter	<1 liter	No	1-4 times/week	2-3 times/day	Never	Never	2-3 times/day	1-4 times/week	1-4 times/week	Never	Never	I do not go out for shopping	Yes	Yes	Sometimes	Sometimes	No	No	Not at all
15	Male	Unmarried	Secondary	Urban	Poor	Poor	70	45	No change	No change	Yes	No	No	No	No	No	No	Yes	No	No	Between main meals	3-4 meals	3-4 meals	Yes	Yes	No	Not applicable	No	Not applicable	1-2 liters	1-2 liters	No	Once/day	1-4 times/week	Once/day	2-3 times/day	1-4 times/week	1-4 times/week	Once/day	1-4 times/week	1-4 times/week	Local street market	No	No	Sometimes	Sometimes	No	No	Part of the time
15	Male	Unmarried	Secondary	Rural	Poor	Poor	63	48	No change	Increase	Yes	No	Yes	Yes	No	Yes	No	No	No	Yes	After dinner	3-4 meals	≥4 meals	Yes	Yes	No	Not applicable	No	Not applicable	1-2 liters	1-2 liters	Added ≥1 meals	1-4 times/week	2-3 times/day	1-4 times/week	Once/day	2-3 times/day	1-4 times/week	Once/day	1-4 times/week	Never	Local street market	Yes	Yes	Sometimes	Sometimes	No	No	Not at all
15	Female	Unmarried	Secondary	Urban	Good	Good	63	48	No change	No change	Yes	No	No	No	No	Yes	No	No	No	No	Before main meals	3-4 meals	3-4 meals	Yes	Yes	No	Not applicable	No	Not applicable	1-2 liters	1-2 liters	No	Once/day	Once/day	Once/day	Once/day	2-3 times/day	Never	Never	Never	Never	Grocery store	Yes	Yes	Sometimes	Never	No	No	Not at all
15	Male	Unmarried	Secondary	Rural	Poor	Poor	66	48	No change	Increase	Yes	No	No	No	No	Yes	No	No	No	No	Before main meals	3-4 meals	≥4 meals	Yes	Yes	Yes	Not applicable	Yes	Not applicable	1-2 liters	1-2 liters	No	1-4 times/week	Once/day	Once/day	1-4 times/week	2-3 times/day	1-4 times/week	1-4 times/week	1-4 times/week	1-4 times/week	Local street market	Yes	Yes	Always	Always	No	No	Part of the time
15	Female	Unmarried	Secondary	Rural	Good	Poor	56	49	Unaware	Unaware	Yes	No	No	No	No	Yes	No	No	No	No	Before main meals	3-4 meals	3-4 meals	Yes	Yes	Yes	Not applicable	Yes	Lack of time	1-2 liters	1-2 liters	No	1-4 times/week	2-3 times/day	1-4 times/week	1-4 times/week	2-3 times/day	1-4 times/week	2-3 times/day	Never	Never	I do not go out for shopping	Yes	No	Never	Never	No	No	Not at all
15	Male	Unmarried	Secondary	Rural	Poor	Poor	50	50	Increase	Increase	Yes	No	No	No	No	Yes	No	No	No	No	Before main meals	3-4 meals	3-4 meals	Yes	Yes	No	To reduce food intake	No	To reduce food intake	<1 liter	<1 liter	No	2-3 times/day	1-4 times/week	Once/day	1-4 times/week	Once/day	2-3 times/day	1-4 times/week	2-3 times/day	Never	Grocery store	Yes	No	Never	Never	No	No	A small part of the time
15	Male	Unmarried	Secondary	Rural	Good	Good	64	50	Increase	Decrease	Yes	No	No	No	No	Yes	No	No	No	No	Before main meals	3-4 meals	3-4 meals	Yes	Yes	No	Not applicable	No	Not applicable	1-2 liters	1-2 liters	No	1-4 times/week	1-4 times/week	1-4 times/week	1-4 times/week	1-4 times/week	1-4 times/week	1-4 times/week	1-4 times/week	1-4 times/week	Local street market	Yes	No	Always	Always	No	No	Part of the time
15	Male	Unmarried	Secondary	Urban	Good	Good	64	50	No change	Increase	Yes	No	No	No	Yes	Yes	No	No	No	Yes	Before main meals	3-4 meals	3-4 meals	Yes	Yes	No	Not applicable	No	Not applicable	>2 liters	>2 liters	No	Once/day	2-3 times/day	Once/day	Once/day	2-3 times/day	Once/day	2-3 times/day	1-4 times/week	1-4 times/week	Local street market	Yes	No	Always	Sometimes	No	No	Part of the time
15	Male	Unmarried	Secondary	Urban	Good	Good	64	50	Increase	Increase	Yes	Yes	No	No	Yes	Yes	Yes	No	No	Yes	Before main meals	3-4 meals	3-4 meals	Yes	Yes	No	Not applicable	No	Not applicable	>2 liters	>2 liters	No	Once/day	Once/day	Once/day	Once/day	Once/day	1-4 times/week	Once/day	1-4 times/week	1-4 times/week	Grocery store	Yes	No	Sometimes	Sometimes	No	No	Not at all
15	Female	Unmarried	Secondary	Urban	Poor	Poor	61.8	51	Increase	Unaware	No	No	Yes	No	No	Yes	No	No	No	No	Before main meals	3-4 meals	3-4 meals	Yes	Yes	Yes	Lack of time	Yes	Not applicable	<1 liter	<1 liter	Skipped ≥1 snacks	Never	2-3 times/day	Never	1-4 times/week	Never	1-4 times/week	Once/day	1-4 times/week	Never	Grocery store	Yes	Yes	Always	Sometimes	No	No	A large part of the time
15	Female	Unmarried	Secondary	Rural	Good	Good	62	52	Increase	Increase	Yes	No	No	No	No	Yes	No	No	No	No	Between main meals	≥4 meals	3-4 meals	Yes	Yes	Yes	Lack of time	Yes	Lack of time	1-2 liters	>2 liters	Skipped ≥1 meals	Never	2-3 times/day	Once/day	Once/day	Never	Never	Once/day	Never	Never	Grocery store	No	No	Sometimes	Sometimes	No	No	A small part of the time
15	Male	Unmarried	Secondary	Urban	Good	Good	66	54	Increase	Increase	Yes	Yes	Yes	Yes	Yes	Yes	Yes	Yes	No	Yes	Before main meals	3-4 meals	3-4 meals	Yes	Yes	No	Not applicable	No	Not applicable	>2 liters	>2 liters	No	2-3 times/day	2-3 times/day	2-3 times/day	2-3 times/day	2-3 times/day	Once/day	Once/day	Once/day	Once/day	Grocery store	Yes	Yes	Always	Always	No	No	Part of the time
15	Female	In a relationship	Secondary	Rural	Good	Good	58	55	Unaware	Unaware	Yes	No	Yes	No	No	Yes	No	No	No	Yes	Between main meals	3-4 meals	≥4 meals	Yes	Yes	Yes	Not applicable	Yes	To lose weight	1-2 liters	1-2 liters	Skipped ≥1 meals	Once/day	Once/day	2-3 times/day	Once/day	1-4 times/week	Once/day	2-3 times/day	Once/day	1-4 times/week	Local street market	Don't know	Already stocking up	Always	Sometimes	Yes	No	A small part of the time
15	Female	Unmarried	Secondary	Rural	Good	Good	63	55	No change	Unaware	No	No	No	No	Yes	No	No	No	No	Yes	Before main meals	1-2 meals	1-2 meals	Yes	Yes	No	Not applicable	No	Not applicable	1-2 liters	1-2 liters	No	Once/day	1-4 times/week	Never	Once/day	Never	1-4 times/week	Once/day	1-4 times/week	Never	Local street market	Don't know	Already stocking up	Never	Never	No	No	A large part of the time
15	Male	Unmarried	Secondary	Rural	Poor	Good	64	55	Unaware	No change	Yes	No	Yes	No	No	Yes	No	No	No	No	Before main meals	3-4 meals	3-4 meals	Yes	Yes	No	Not applicable	No	Not applicable	<1 liter	<1 liter	No	1-4 times/week	Never	1-4 times/week	2-3 times/day	2-3 times/day	1-4 times/week	2-3 times/day	1-4 times/week	Never	Local street market	Yes	Yes	Always	Sometimes	No	No	A large part of the time
15	Male	Unmarried	Secondary	Urban	Good	Good	64	55	Increase	Increase	Yes	Yes	Yes	Yes	Yes	Yes	Yes	Yes	Yes	Yes	Before main meals	3-4 meals	3-4 meals	Yes	Yes	No	Not applicable	No	Not applicable	>2 liters	>2 liters	No	Once/day	2-3 times/day	2-3 times/day	2-3 times/day	2-3 times/day	Once/day	2-3 times/day	Once/day	Once/day	Local street market	Yes	No	Sometimes	Sometimes	No	No	Part of the time
15	Male	Unmarried	Secondary	Rural	Poor	Poor	64	55	No change	Unaware	Yes	No	No	No	Yes	Yes	No	No	No	Yes	Before main meals	3-4 meals	3-4 meals	Yes	Yes	No	Not applicable	No	Not applicable	>2 liters	>2 liters	No	1-4 times/week	1-4 times/week	Once/day	2-3 times/day	Once/day	1-4 times/week	Once/day	1-4 times/week	Never	I do not go out for shopping	Don't know	Already stocking up	Always	Always	No	No	Part of the time
15	Male	Unmarried	Secondary	Urban	Good	Good	67	55	Increase	Increase	Yes	Yes	Yes	Yes	Yes	Yes	Yes	Yes	No	Yes	Between main meals	≥4 meals	≥4 meals	No	No	No	Not applicable	No	Not applicable	>2 liters	>2 liters	No	2-3 times/day	2-3 times/day	2-3 times/day	2-3 times/day	2-3 times/day	Once/day	Once/day	Once/day	Once/day	Supermarket	No	No	Sometimes	Sometimes	No	No	A small part of the time
15	Female	Unmarried	Higher secondary	Urban	Good	Good	67	56	No change	No change	Yes	Yes	Yes	Yes	Yes	Yes	Yes	Yes	Yes	Yes	Before main meals	≥4 meals	≥4 meals	Yes	Yes	No	Not applicable	No	Not applicable	1-2 liters	1-2 liters	No	≥4 times/day	2-3 times/day	≥4 times/day	2-3 times/day	≥4 times/day	2-3 times/day	2-3 times/day	1-4 times/week	1-4 times/week	Grocery store	Yes	Yes	Always	Always	No	No	A small part of the time
15	Male	Unmarried	Secondary	Rural	Good	Good	63	59	No change	No change	Yes	No	No	No	No	Yes	No	No	No	No	Before main meals	3-4 meals	1-2 meals	Yes	Yes	Yes	To reduce food intake	No	Lack of appetite	>2 liters	<1 liter	Skipped ≥1 meals	Once/day	Never	1-4 times/week	Once/day	1-4 times/week	1-4 times/week	1-4 times/week	Once/day	1-4 times/week	Local street market	Don't know	Already stocking up	Sometimes	Never	No	No	Part of the time
15	Male	Unmarried	Higher secondary	Rural	Poor	Poor	67	59	Decrease	Decrease	Yes	No	No	No	No	Yes	No	No	No	No	Before main meals	3-4 meals	1-2 meals	Yes	Yes	No	Not applicable	No	Not applicable	>2 liters	>2 liters	No	Never	1-4 times/week	Once/day	1-4 times/week	Once/day	1-4 times/week	Never	Never	Never	Grocery store	No	No	Always	Sometimes	No	No	A small part of the time
15	Female	In a relationship	Higher secondary	Urban	Good	Good	62	60	Decrease	Increase	Yes	No	No	No	No	Yes	No	No	No	No	After dinner	3-4 meals	3-4 meals	Yes	Yes	No	Lack of time	No	Lack of appetite	1-2 liters	1-2 liters	Skipped ≥1 meals	Never	Once/day	1-4 times/week	Once/day	1-4 times/week	Once/day	2-3 times/day	Never	Never	Supermarket	No	No	Sometimes	Sometimes	No	No	Part of the time
15	Female	Unmarried	Secondary	Rural	Good	Good	63	60	Increase	No change	Yes	No	No	No	No	Yes	No	No	No	Yes	Before main meals	1-2 meals	1-2 meals	Yes	Yes	No	Not applicable	No	Not applicable	1-2 liters	1-2 liters	No	1-4 times/week	1-4 times/week	1-4 times/week	1-4 times/week	1-4 times/week	1-4 times/week	1-4 times/week	1-4 times/week	Never	Grocery store	Yes	Yes	Always	Sometimes	No	No	Part of the time
15	Male	Unmarried	Secondary	Rural	Good	Good	66	60	Increase	Unaware	Yes	No	No	No	No	Yes	No	No	No	No	Before main meals	3-4 meals	3-4 meals	Yes	Yes	Yes	Not applicable	No	Not applicable	>2 liters	>2 liters	Added ≥1 meals	1-4 times/week	1-4 times/week	Once/day	1-4 times/week	Never	1-4 times/week	Once/day	Never	1-4 times/week	Grocery store	No	No	Sometimes	Sometimes	No	No	A large part of the time
15	Female	Unmarried	Secondary	Urban	Poor	Poor	62	61	No change	No change	Yes	No	No	No	No	Yes	No	No	No	No	Before main meals	3-4 meals	3-4 meals	Yes	Yes	No	Not applicable	No	Not applicable	1-2 liters	1-2 liters	No	1-4 times/week	Once/day	1-4 times/week	Once/day	2-3 times/day	1-4 times/week	Never	Never	Never	I do not go out for shopping	Don't know	Yes	Sometimes	Sometimes	No	No	Not at all
15	Female	Unmarried	Secondary	Rural	Good	Good	64	61	No change	No change	Yes	No	No	No	No	Yes	No	No	No	No	Before main meals	1-2 meals	1-2 meals	Yes	Yes	No	Not applicable	No	Not applicable	1-2 liters	1-2 liters	No	Once/day	Once/day	Once/day	Once/day	Once/day	Once/day	Once/day	Never	Never	Local street market	No	Yes	Sometimes	Sometimes	No	No	Part of the time
15	Male	Unmarried	Secondary	Rural	Good	Good	60	62	Increase	Decrease	Yes	No	No	No	No	Yes	No	No	No	No	Before main meals	1-2 meals	1-2 meals	Yes	Yes	No	Not applicable	No	Not applicable	1-2 liters	1-2 liters	No	1-4 times/week	1-4 times/week	1-4 times/week	1-4 times/week	2-3 times/day	Never	Never	Never	Never	Supermarket	No	Yes	Always	Always	No	No	Part of the time
15	Male	Unmarried	Secondary	Urban	Poor	Poor	64	62	No change	No change	Yes	No	No	No	No	Yes	No	No	No	No	Before main meals	3-4 meals	3-4 meals	Yes	Yes	No	Not applicable	No	Not applicable	1-2 liters	1-2 liters	No	Once/day	2-3 times/day	Once/day	1-4 times/week	2-3 times/day	1-4 times/week	Never	Never	Never	Grocery store	No	Yes	Sometimes	Never	No	No	Not at all
15	Female	Unmarried	Secondary	Urban	Good	Good	62	64	No change	No change	Yes	No	No	No	No	Yes	No	No	No	No	Before main meals	3-4 meals	3-4 meals	Yes	Yes	No	Not applicable	No	Not applicable	1-2 liters	>2 liters	No	Once/day	1-4 times/week	1-4 times/week	1-4 times/week	Once/day	Once/day	1-4 times/week	Once/day	Once/day	Local street market	No	Yes	Sometimes	Sometimes	Yes	Yes	A small part of the time
15	Male	Unmarried	Secondary	Urban	Good	Good	63	66	Increase	No change	Yes	No	No	No	No	Yes	No	No	No	No	Before main meals	3-4 meals	3-4 meals	Yes	Yes	No	To lose weight	No	To lose weight	<1 liter	<1 liter	No	1-4 times/week	1-4 times/week	1-4 times/week	1-4 times/week	2-3 times/day	1-4 times/week	Never	1-4 times/week	1-4 times/week	Local street market	Yes	No	Sometimes	Sometimes	No	No	Part of the time
15	Male	Unmarried	Secondary	Urban	Good	Good	67	67	Unaware	No change	Yes	No	No	No	No	Yes	No	No	No	No	Before main meals	1-2 meals	1-2 meals	Yes	Yes	No	Not applicable	No	Not applicable	1-2 liters	1-2 liters	No	1-4 times/week	1-4 times/week	Once/day	1-4 times/week	1-4 times/week	Once/day	Once/day	Once/day	Never	Grocery store	Yes	Yes	Sometimes	Sometimes	No	No	Part of the time
15	Male	Unmarried	Secondary	Urban	Good	Good	68	67	Increase	Increase	Yes	No	No	No	Yes	Yes	No	No	No	Yes	Before main meals	1-2 meals	1-2 meals	Yes	Yes	No	Not applicable	No	Not applicable	1-2 liters	1-2 liters	No	1-4 times/week	Never	1-4 times/week	Never	1-4 times/week	Never	1-4 times/week	Never	1-4 times/week	Local street market	Yes	Yes	Always	Sometimes	No	No	Part of the time
15	Male	Unmarried	Secondary	Urban	Good	Good	63	68	Increase	No change	Yes	No	No	No	No	Yes	No	No	No	No	Before main meals	3-4 meals	3-4 meals	Yes	Yes	No	To lose weight	No	To lose weight	<1 liter	<1 liter	No	1-4 times/week	1-4 times/week	1-4 times/week	1-4 times/week	2-3 times/day	1-4 times/week	Never	1-4 times/week	1-4 times/week	Local street market	Yes	No	Always	Sometimes	No	No	Part of the time
15	Female	Unmarried	Secondary	Rural	Good	Good	60	69	Unaware	Unaware	Yes	No	No	No	No	Yes	No	No	No	No	Before main meals	1-2 meals	1-2 meals	Yes	Yes	No	Not applicable	No	Not applicable	1-2 liters	1-2 liters	No	Once/day	Once/day	Once/day	Once/day	2-3 times/day	Never	Never	Never	Never	Grocery store	No	No	Sometimes	Sometimes	No	No	Part of the time
15	Male	Unmarried	Secondary	Rural	Good	Good	65	70	Increase	Increase	No	Yes	No	Yes	No	Yes	No	No	No	No	After dinner	3-4 meals	≥4 meals	No	No	No	Not applicable	No	Not applicable	>2 liters	>2 liters	Skipped ≥1 snacks	Once/day	2-3 times/day	Once/day	2-3 times/day	Once/day	1-4 times/week	≥4 times/day	Once/day	Once/day	Local street market	Don't know	No	Sometimes	Never	No	Yes	A small part of the time
15	Male	In a relationship	Secondary	Urban	Good	Good	68	70	Increase	Increase	Yes	No	No	No	No	Yes	No	No	No	No	Before main meals	1-2 meals	3-4 meals	Yes	Yes	No	Not applicable	No	Not applicable	1-2 liters	1-2 liters	No	Once/day	1-4 times/week	1-4 times/week	1-4 times/week	Once/day	1-4 times/week	Once/day	Never	Never	Local street market	No	Yes	Sometimes	Sometimes	No	No	Part of the time
15	Male	Unmarried	Secondary	Urban	Good	Good	69	70	Increase	Increase	Yes	No	No	No	No	Yes	No	No	No	No	Before main meals	1-2 meals	3-4 meals	Yes	Yes	No	Not applicable	Yes	To lose weight	1-2 liters	>2 liters	Skipped ≥1 meals	Once/day	1-4 times/week	Once/day	1-4 times/week	2-3 times/day	1-4 times/week	Once/day	Never	Never	Local street market	Yes	Yes	Always	Sometimes	No	No	Part of the time
15	Male	In a relationship	Secondary	Urban	Good	Good	69	71	Increase	Increase	Yes	No	No	No	No	Yes	No	No	No	No	Before main meals	3-4 meals	3-4 meals	Yes	Yes	No	Lack of appetite	No	Lack of appetite	>2 liters	>2 liters	No	1-4 times/week	Once/day	Once/day	Once/day	Once/day	1-4 times/week	Once/day	1-4 times/week	Never	I do not go out for shopping	Yes	Already stocking up	Always	Always	Yes	Yes	A small part of the time
16	Female	Unmarried	Secondary	Rural	Poor	Poor	55	30	Decrease	Decrease	Yes	No	No	No	No	Yes	No	No	No	No	Before main meals	1-2 meals	1-2 meals	No	No	Yes	Lack of appetite	Yes	Lack of appetite	<1 liter	<1 liter	No	1-4 times/week	1-4 times/week	1-4 times/week	1-4 times/week	1-4 times/week	1-4 times/week	2-3 times/day	1-4 times/week	Never	Local street market	Don't know	Already stocking up	Sometimes	Sometimes	No	No	Not at all
16	Male	Unmarried	Secondary	Rural	Good	Good	60	30	No change	No change	Yes	No	No	No	No	Yes	No	No	No	No	Before main meals	1-2 meals	≥4 meals	Yes	Yes	Yes	Lack of time	Yes	Lack of time	>2 liters	<1 liter	No	Once/day	1-4 times/week	1-4 times/week	Once/day	Once/day	Never	Never	2-3 times/day	1-4 times/week	I do not go out for shopping	Yes	Yes	Always	Always	No	No	Part of the time
16	Female	Unmarried	Higher secondary	Urban	Poor	Good	57	37	Unaware	No change	Yes	No	No	No	No	Yes	No	No	No	No	Before main meals	3-4 meals	3-4 meals	Yes	Yes	No	Not applicable	No	Not applicable	1-2 liters	1-2 liters	No	1-4 times/week	2-3 times/day	1-4 times/week	Once/day	Once/day	1-4 times/week	1-4 times/week	Never	Never	Grocery store	Yes	No	Always	Always	No	No	Part of the time
16	Female	In a relationship	Secondary	Rural	Poor	Poor	50	38	No change	No change	Yes	No	Yes	Yes	No	Yes	No	Yes	No	No	Before main meals	3-4 meals	3-4 meals	Yes	Yes	Yes	Not applicable	No	Not applicable	1-2 liters	1-2 liters	No	1-4 times/week	Once/day	1-4 times/week	Once/day	2-3 times/day	1-4 times/week	Once/day	Never	Never	Local street market	No	No	Never	Never	No	No	Not at all
16	Female	Unmarried	Secondary	Rural	Good	Good	60	40	Decrease	Decrease	Yes	No	No	No	No	Yes	No	No	No	No	Before main meals	3-4 meals	3-4 meals	Yes	Yes	Yes	To reduce food intake	Yes	To reduce food intake	<1 liter	<1 liter	No	1-4 times/week	Once/day	1-4 times/week	Once/day	1-4 times/week	Once/day	1-4 times/week	Once/day	1-4 times/week	Grocery store	No	No	Sometimes	Sometimes	No	No	Part of the time
16	Female	Unmarried	Secondary	Rural	Good	Good	57.6	42	No change	Increase	No	No	No	No	Yes	No	No	No	No	Yes	Between main meals	3-4 meals	3-4 meals	Yes	Yes	Yes	Not applicable	Yes	Not applicable	1-2 liters	1-2 liters	Added ≥1 meals	1-4 times/week	1-4 times/week	Once/day	1-4 times/week	Once/day	1-4 times/week	1-4 times/week	1-4 times/week	1-4 times/week	Local street market	Yes	Yes	Always	Always	No	No	Part of the time
16	Female	Unmarried	Secondary	Urban	Good	Good	59	42	No change	No change	Yes	Yes	No	No	Yes	Yes	Yes	No	No	Yes	Between main meals	3-4 meals	3-4 meals	Yes	Yes	No	Not applicable	No	Not applicable	1-2 liters	>2 liters	No	Once/day	Once/day	Once/day	Once/day	≥4 times/day	Once/day	Once/day	Once/day	Once/day	Supermarket	Yes	Yes	Always	Always	No	No	A small part of the time
16	Female	Unmarried	Secondary	Rural	Poor	Poor	60	42	No change	Increase	Yes	No	No	No	No	Yes	No	No	No	No	Between main meals	3-4 meals	3-4 meals	Yes	Yes	No	Not applicable	No	Not applicable	1-2 liters	1-2 liters	No	1-4 times/week	Once/day	Once/day	1-4 times/week	2-3 times/day	Once/day	Once/day	1-4 times/week	1-4 times/week	I do not go out for shopping	Yes	Yes	Always	Always	No	No	Part of the time
16	Female	Unmarried	Secondary	Rural	Good	Good	57.6	43	No change	No change	Yes	No	No	No	No	Yes	No	No	No	No	Before main meals	3-4 meals	≥4 meals	Yes	Yes	No	Not applicable	Yes	Not applicable	1-2 liters	>2 liters	No	Once/day	Once/day	1-4 times/week	1-4 times/week	2-3 times/day	1-4 times/week	Once/day	1-4 times/week	1-4 times/week	I do not go out for shopping	Yes	Yes	Always	Always	No	No	Part of the time
16	Female	Unmarried	Secondary	Urban	Good	Good	60	43	Unaware	Unaware	Yes	No	No	No	No	Yes	No	No	No	No	Before main meals	3-4 meals	3-4 meals	No	No	No	Not applicable	No	Not applicable	>2 liters	1-2 liters	No	1-4 times/week	2-3 times/day	Once/day	1-4 times/week	1-4 times/week	Never	2-3 times/day	1-4 times/week	Never	Local street market	No	No	Sometimes	Sometimes	Yes	Yes	Not at all
16	Female	Unmarried	Secondary	Urban	Good	Poor	64	43	Increase	Increase	No	Yes	No	No	No	Yes	No	No	No	No	After dinner	1-2 meals	≥4 meals	No	Yes	Yes	Lack of time	Yes	To lose weight	1-2 liters	>2 liters	Added ≥1 snacks	Once/day	Once/day	1-4 times/week	1-4 times/week	Once/day	1-4 times/week	≥4 times/day	1-4 times/week	Never	Local street market	Yes	No	Sometimes	Always	No	No	A large part of the time
16	Female	Unmarried	Higher secondary	Urban	Poor	Good	60	44	Unaware	No change	No	No	No	No	Yes	No	No	No	No	Yes	Before main meals	3-4 meals	3-4 meals	Yes	Yes	No	Not applicable	No	Not applicable	>2 liters	>2 liters	Added ≥1 snacks	Once/day	Once/day	Once/day	Once/day	1-4 times/week	1-4 times/week	Once/day	1-4 times/week	Once/day	Grocery store	Yes	Yes	Always	Always	Yes	Yes	A small part of the time
16	Female	Unmarried	Secondary	Rural	Good	Good	60	45	Increase	Increase	Yes	No	Yes	No	No	Yes	No	Yes	No	No	Between main meals	3-4 meals	3-4 meals	No	Yes	Yes	To lose weight	Yes	To lose weight	>2 liters	>2 liters	No	1-4 times/week	Once/day	Once/day	1-4 times/week	Once/day	Once/day	Once/day	Once/day	Once/day	Local street market	Yes	Yes	Sometimes	Sometimes	No	No	A small part of the time
16	Female	Unmarried	Secondary	Rural	Good	Good	60	45	Increase	Increase	Yes	No	Yes	No	No	Yes	No	Yes	No	No	Between main meals	3-4 meals	3-4 meals	No	Yes	Yes	To lose weight	Yes	To lose weight	>2 liters	>2 liters	No	1-4 times/week	Once/day	Once/day	1-4 times/week	Once/day	Once/day	Once/day	Once/day	Once/day	Local street market	Yes	Yes	Sometimes	Sometimes	No	No	A small part of the time
16	Female	Unmarried	Secondary	Rural	Good	Good	63	45	No change	Decrease	Yes	No	No	No	Yes	Yes	No	No	No	Yes	Between main meals	3-4 meals	3-4 meals	Yes	Yes	No	To lose weight	No	To lose weight	1-2 liters	1-2 liters	Added ≥1 snacks	1-4 times/week	1-4 times/week	Never	2-3 times/day	2-3 times/day	Once/day	Never	Never	Never	Local street market	No	No	Sometimes	Sometimes	No	No	Part of the time
16	Female	Unmarried	Higher secondary	Rural	Good	Good	60	47	No change	Decrease	Yes	No	No	No	No	Yes	No	No	No	No	After dinner	3-4 meals	3-4 meals	No	No	No	Lack of time	Yes	Lack of appetite	1-2 liters	1-2 liters	Added ≥1 snacks	1-4 times/week	1-4 times/week	1-4 times/week	Once/day	2-3 times/day	1-4 times/week	Once/day	Never	Never	Local street market	Yes	No	Sometimes	Sometimes	No	No	Part of the time
16	Female	Unmarried	Secondary	Urban	Good	Good	55	48	No change	No change	No	No	Yes	Yes	No	Yes	No	No	No	Yes	Before main meals	3-4 meals	≥4 meals	Yes	Yes	No	Lack of time	No	Not applicable	1-2 liters	1-2 liters	No	1-4 times/week	1-4 times/week	1-4 times/week	Once/day	2-3 times/day	1-4 times/week	≥4 times/day	Once/day	1-4 times/week	Supermarket	Don't know	Yes	Always	Always	No	No	A small part of the time
16	Female	Unmarried	Secondary	Urban	Good	Good	60	48	Increase	Increase	No	No	No	Yes	No	Yes	No	No	No	No	After dinner	3-4 meals	≥4 meals	Yes	Yes	No	Not applicable	No	Not applicable	<1 liter	<1 liter	No	1-4 times/week	Once/day	Once/day	Once/day	Once/day	Once/day	Once/day	Once/day	Once/day	Local street market	Yes	Yes	Always	Always	No	No	Not at all
16	Female	In a relationship	Higher secondary	Urban	Good	Good	60	48	Increase	Unaware	No	No	No	Yes	No	No	No	No	No	Yes	After dinner	1-2 meals	3-4 meals	Yes	Yes	No	Not applicable	Yes	To lose weight	1-2 liters	>2 liters	No	2-3 times/day	Once/day	1-4 times/week	2-3 times/day	Never	Never	Once/day	1-4 times/week	Never	Supermarket	Yes	Yes	Sometimes	Sometimes	No	No	Part of the time
16	Female	Unmarried	Secondary	Rural	Good	Good	50	49	Increase	Increase	Yes	No	No	No	No	Yes	No	No	No	No	Before main meals	3-4 meals	3-4 meals	Yes	Yes	Yes	Not applicable	Yes	Not applicable	1-2 liters	1-2 liters	No	1-4 times/week	1-4 times/week	Once/day	1-4 times/week	1-4 times/week	Once/day	1-4 times/week	1-4 times/week	1-4 times/week	Grocery store	Yes	Yes	Sometimes	Sometimes	No	No	Part of the time
16	Female	Unmarried	Secondary	Rural	Good	Poor	55	49	Unaware	Increase	No	No	Yes	Yes	Yes	Yes	Yes	Yes	No	Yes	Between main meals	3-4 meals	3-4 meals	Yes	No	No	Not applicable	Yes	Lack of time	1-2 liters	1-2 liters	Added ≥1 meals	1-4 times/week	2-3 times/day	Once/day	Once/day	2-3 times/day	1-4 times/week	2-3 times/day	Never	Never	Local street market	Yes	Yes	Sometimes	Sometimes	No	Yes	A small part of the time
16	Female	Unmarried	Secondary	Urban	Good	Good	58	49	Increase	Unaware	Yes	No	No	No	No	Yes	No	No	No	No	After dinner	1-2 meals	3-4 meals	Yes	Yes	Yes	To lose weight	Yes	To lose weight	>2 liters	>2 liters	Skipped ≥1 snacks	Never	1-4 times/week	Never	1-4 times/week	1-4 times/week	Never	Once/day	Never	Never	I do not go out for shopping	No	No	Sometimes	Sometimes	No	No	Part of the time
16	Female	In a relationship	Higher secondary	Urban	Good	Good	61	49	Decrease	No change	Yes	Yes	No	Yes	Yes	Yes	Yes	No	No	Yes	Between main meals	3-4 meals	3-4 meals	Yes	Yes	No	Not applicable	No	Not applicable	1-2 liters	>2 liters	No	Once/day	1-4 times/week	1-4 times/week	1-4 times/week	Never	Never	1-4 times/week	1-4 times/week	Never	Grocery store	No	Yes	Sometimes	Sometimes	No	No	A small part of the time
16	Female	Unmarried	Secondary	Rural	Good	Good	70	49	Increase	Increase	Yes	No	No	No	No	Yes	No	No	No	No	Before main meals	1-2 meals	1-2 meals	No	No	No	Lack of appetite	No	Lack of appetite	<1 liter	<1 liter	No	Once/day	Once/day	1-4 times/week	Once/day	1-4 times/week	Once/day	1-4 times/week	Once/day	1-4 times/week	Grocery store	Yes	Yes	Always	Always	No	No	Part of the time
16	Male	Unmarried	Secondary	Rural	Poor	Poor	40	50	Decrease	Decrease	Yes	No	No	No	No	Yes	No	No	No	No	Before main meals	3-4 meals	3-4 meals	Yes	Yes	Yes	Not applicable	Yes	Not applicable	1-2 liters	1-2 liters	No	1-4 times/week	1-4 times/week	1-4 times/week	Once/day	1-4 times/week	Once/day	1-4 times/week	Once/day	1-4 times/week	Grocery store	No	No	Sometimes	Sometimes	No	No	Part of the time
16	Female	Unmarried	Secondary	Rural	Poor	Poor	60	50	Unaware	Increase	Yes	No	No	No	No	Yes	No	No	No	No	Before main meals	3-4 meals	3-4 meals	Yes	Yes	No	Not applicable	No	Not applicable	>2 liters	>2 liters	Added ≥1 meals	1-4 times/week	Once/day	1-4 times/week	Once/day	1-4 times/week	Once/day	Once/day	1-4 times/week	Never	Local street market	Yes	Yes	Always	Sometimes	Yes	Yes	Part of the time
16	Female	Unmarried	Secondary	Rural	Good	Good	62	50	No change	Increase	Yes	No	No	No	No	Yes	No	No	No	No	Between main meals	3-4 meals	3-4 meals	Yes	Yes	No	Not applicable	No	Not applicable	<1 liter	<1 liter	No	Once/day	Never	1-4 times/week	1-4 times/week	1-4 times/week	1-4 times/week	Once/day	1-4 times/week	Never	Grocery store	No	No	Always	Always	No	No	Part of the time
16	Male	Unmarried	Secondary	Urban	Good	Good	65	50	Unaware	Increase	Yes	No	No	No	No	Yes	No	No	No	No	Before main meals	3-4 meals	1-2 meals	Yes	No	Yes	To lose weight	Yes	To lose weight	1-2 liters	>2 liters	No	Once/day	Once/day	1-4 times/week	1-4 times/week	1-4 times/week	1-4 times/week	1-4 times/week	1-4 times/week	Never	Grocery store	Don't know	No	Never	Never	Yes	Yes	Part of the time
16	Female	Unmarried	Higher secondary	Urban	Good	Good	66	50	No change	No change	Yes	Yes	Yes	Yes	Yes	Yes	Yes	Yes	Yes	Yes	After dinner	≥4 meals	≥4 meals	No	No	Yes	Lack of time	Yes	To lose weight	1-2 liters	1-2 liters	No	2-3 times/day	2-3 times/day	2-3 times/day	2-3 times/day	2-3 times/day	1-4 times/week	Once/day	Once/day	Once/day	Supermarket	Yes	Yes	Always	Always	No	No	A small part of the time
16	Female	Unmarried	Secondary	Urban	Good	Good	54	51	Decrease	Increase	Yes	No	No	No	No	Yes	No	No	No	No	After dinner	1-2 meals	3-4 meals	Yes	Yes	No	Lack of time	Yes	Lack of time	<1 liter	1-2 liters	Added ≥1 meals	Once/day	2-3 times/day	Once/day	Once/day	1-4 times/week	2-3 times/day	Once/day	2-3 times/day	Once/day	Supermarket	Yes	No	Sometimes	Always	No	No	Part of the time
16	Male	Unmarried	Secondary	Rural	Good	Good	54	51	Unaware	Unaware	Yes	No	No	Yes	No	Yes	Yes	No	No	No	After dinner	1-2 meals	3-4 meals	Yes	Yes	Yes	To reduce food intake	No	Not applicable	1-2 liters	1-2 liters	No	1-4 times/week	2-3 times/day	1-4 times/week	2-3 times/day	2-3 times/day	1-4 times/week	≥4 times/day	1-4 times/week	1-4 times/week	I do not go out for shopping	Don't know	No	Always	Always	No	No	A small part of the time
16	Female	Unmarried	Secondary	Rural	Good	Good	61	51	No change	No change	Yes	No	No	No	No	Yes	No	No	No	No	Before main meals	3-4 meals	3-4 meals	Yes	Yes	No	Not applicable	No	Not applicable	>2 liters	>2 liters	No	1-4 times/week	Once/day	Once/day	Once/day	Once/day	1-4 times/week	Once/day	1-4 times/week	Never	Grocery store	Yes	Yes	Always	Always	No	No	Part of the time
16	Female	Unmarried	Secondary	Urban	Good	Good	60	52	Unaware	No change	Yes	No	No	No	No	Yes	No	No	No	No	Between main meals	1-2 meals	1-2 meals	No	No	Yes	Lack of appetite	Yes	Lack of appetite	>2 liters	>2 liters	Added ≥1 meals	1-4 times/week	1-4 times/week	Once/day	1-4 times/week	1-4 times/week	1-4 times/week	Once/day	1-4 times/week	Never	Grocery store	Yes	Yes	Sometimes	Sometimes	Yes	Yes	A large part of the time
16	Female	Unmarried	Secondary	Rural	Poor	Poor	60	52	Decrease	Decrease	Yes	No	No	No	No	Yes	No	No	No	No	After dinner	3-4 meals	≥4 meals	Yes	Yes	Yes	Lack of time	Yes	Lack of time	1-2 liters	1-2 liters	No	Once/day	Once/day	Once/day	2-3 times/day	Once/day	Once/day	Once/day	Once/day	Once/day	Supermarket	Yes	No	Sometimes	Always	No	No	Part of the time
16	Male	Unmarried	Secondary	Urban	Poor	Poor	67.2	52	No change	Increase	No	No	No	No	Yes	Yes	No	No	No	No	Between main meals	3-4 meals	≥4 meals	No	Yes	No	Not applicable	No	Not applicable	1-2 liters	1-2 liters	No	Once/day	Once/day	Once/day	1-4 times/week	2-3 times/day	1-4 times/week	1-4 times/week	1-4 times/week	1-4 times/week	Local street market	Yes	Yes	Always	Sometimes	No	No	Part of the time
16	Female	Unmarried	Secondary	Urban	Poor	Good	60	53	Increase	Increase	No	No	No	Yes	No	Yes	No	No	No	No	Between main meals	1-2 meals	3-4 meals	No	Yes	Yes	Lack of time	No	Not applicable	1-2 liters	>2 liters	Added ≥1 meals	1-4 times/week	Once/day	Once/day	Once/day	2-3 times/day	1-4 times/week	Once/day	1-4 times/week	Never	Grocery store	No	Yes	Sometimes	Sometimes	No	No	Part of the time
16	Female	Married	Higher secondary	Rural	Poor	Poor	60	53	Unaware	Unaware	Yes	Yes	No	No	Yes	Yes	No	No	Yes	Yes	Before main meals	3-4 meals	3-4 meals	Yes	Yes	No	Not applicable	No	Not applicable	1-2 liters	>2 liters	No	Once/day	Once/day	1-4 times/week	Once/day	Once/day	Never	1-4 times/week	Never	Never	Grocery store	No	No	Sometimes	Sometimes	No	No	Part of the time
16	Female	Unmarried	Higher secondary	Urban	Poor	Poor	63	53	Unaware	Unaware	Yes	No	No	No	No	Yes	No	No	No	No	Before main meals	3-4 meals	3-4 meals	No	No	No	Not applicable	No	Not applicable	>2 liters	>2 liters	No	1-4 times/week	2-3 times/day	Once/day	2-3 times/day	Once/day	Never	1-4 times/week	Never	Never	Local street market	Don't know	No	Never	Never	No	No	A small part of the time
16	Female	Unmarried	Secondary	Rural	Good	Good	60	54	Increase	Increase	Yes	No	No	No	No	Yes	No	No	No	No	Before main meals	1-2 meals	1-2 meals	Yes	Yes	Yes	To reduce food intake	Yes	To reduce food intake	<1 liter	<1 liter	No	1-4 times/week	1-4 times/week	1-4 times/week	1-4 times/week	1-4 times/week	Never	1-4 times/week	2-3 times/day	1-4 times/week	Grocery store	Yes	Yes	Sometimes	Sometimes	No	No	Part of the time
16	Male	Unmarried	Higher secondary	Urban	Good	Good	62	54	Unaware	No change	No	No	Yes	No	No	No	No	No	No	Yes	Before main meals	3-4 meals	3-4 meals	Yes	Yes	No	Not applicable	No	To lose weight	1-2 liters	>2 liters	Added ≥1 meals	Once/day	1-4 times/week	Never	2-3 times/day	Once/day	Never	Never	Once/day	Never	Supermarket	No	No	Always	Sometimes	No	No	Part of the time
16	Male	Unmarried	Secondary	Rural	Good	Good	61	55	Increase	Increase	No	Yes	Yes	Yes	No	Yes	Yes	No	No	No	After dinner	1-2 meals	3-4 meals	No	No	No	Not applicable	No	Not applicable	>2 liters	>2 liters	No	Once/day	1-4 times/week	Once/day	1-4 times/week	Once/day	Once/day	1-4 times/week	1-4 times/week	Once/day	I do not go out for shopping	Don't know	Already stocking up	Always	Always	No	No	A small part of the time
16	Female	Unmarried	Secondary	Urban	Good	Good	63	55	Decrease	Decrease	Yes	No	No	No	No	Yes	No	No	No	No	Before main meals	1-2 meals	1-2 meals	Yes	No	No	To lose weight	No	To reduce food intake	1-2 liters	1-2 liters	Skipped ≥1 meals	Once/day	Once/day	Once/day	1-4 times/week	2-3 times/day	Never	Once/day	1-4 times/week	Never	Farmer’s market	No	Already stocking up	Always	Sometimes	No	No	Part of the time
16	Female	Unmarried	Secondary	Urban	Good	Good	63	55	Decrease	Increase	Yes	No	No	No	No	Yes	Yes	No	No	No	Before main meals	3-4 meals	1-2 meals	No	Yes	No	Not applicable	No	Not applicable	>2 liters	>2 liters	Skipped ≥1 meals	Never	1-4 times/week	1-4 times/week	Never	1-4 times/week	Never	1-4 times/week	1-4 times/week	1-4 times/week	Supermarket	No	Already stocking up	Never	Sometimes	No	No	A large part of the time
16	Male	Unmarried	Secondary	Urban	Good	Good	65	55	No change	No change	Yes	No	No	No	No	Yes	No	No	No	No	Before main meals	3-4 meals	3-4 meals	Yes	Yes	No	Not applicable	No	Not applicable	1-2 liters	1-2 liters	No	1-4 times/week	1-4 times/week	1-4 times/week	1-4 times/week	1-4 times/week	1-4 times/week	Never	1-4 times/week	1-4 times/week	I do not go out for shopping	Yes	No	Sometimes	Always	No	No	Part of the time
16	Female	In a relationship	Secondary	Urban	Good	Good	60	56	Decrease	Decrease	Yes	No	No	No	No	Yes	No	No	No	No	Before main meals	3-4 meals	3-4 meals	Yes	No	Yes	Lack of appetite	No	Lack of appetite	1-2 liters	1-2 liters	No	1-4 times/week	Once/day	Once/day	Once/day	Never	1-4 times/week	1-4 times/week	Never	Never	Grocery store	Yes	Yes	Sometimes	Sometimes	No	No	A small part of the time
16	Female	In a relationship	Higher secondary	Urban	Poor	Poor	60	56	Increase	Increase	Yes	No	No	No	No	Yes	No	No	No	No	Before main meals	3-4 meals	≥4 meals	Yes	Yes	Yes	Lack of appetite	Yes	Lack of appetite	1-2 liters	1-2 liters	No	2-3 times/day	Once/day	Once/day	Once/day	Once/day	Never	Once/day	Never	Never	Grocery store	Yes	Yes	Sometimes	Sometimes	No	No	Part of the time
16	Female	Unmarried	Higher secondary	Urban	Good	Good	60	56	Increase	Increase	Yes	No	No	No	No	Yes	No	No	No	No	Before main meals	3-4 meals	3-4 meals	Yes	Yes	Yes	To reduce food intake	Yes	To reduce food intake	<1 liter	<1 liter	No	2-3 times/day	Once/day	Once/day	2-3 times/day	Once/day	Once/day	Never	Never	Never	Grocery store	Yes	Yes	Always	Always	No	No	A small part of the time
16	Female	Unmarried	Secondary	Urban	Good	Good	61	56	Increase	Increase	Yes	No	No	No	No	Yes	No	No	No	No	Before main meals	1-2 meals	1-2 meals	Yes	Yes	Yes	To reduce food intake	Yes	To reduce food intake	<1 liter	<1 liter	No	2-3 times/day	Once/day	2-3 times/day	Once/day	Once/day	Once/day	2-3 times/day	Never	Never	I do not go out for shopping	Yes	No	Sometimes	Sometimes	No	No	A small part of the time
16	Female	Unmarried	Secondary	Urban	Good	Good	62	56	No change	No change	Yes	No	No	No	No	Yes	No	No	No	No	Before main meals	1-2 meals	1-2 meals	Yes	Yes	Yes	To reduce food intake	Yes	To reduce food intake	<1 liter	<1 liter	No	Never	1-4 times/week	1-4 times/week	Never	1-4 times/week	Never	1-4 times/week	1-4 times/week	Never	Local street market	No	No	Sometimes	Sometimes	No	No	Part of the time
16	Male	Unmarried	Secondary	Urban	Good	Good	65	56	Increase	Decrease	Yes	No	No	No	No	Yes	No	No	No	No	Before main meals	1-2 meals	1-2 meals	Yes	No	Yes	Lack of appetite	Yes	Lack of appetite	1-2 liters	1-2 liters	No	1-4 times/week	Once/day	1-4 times/week	2-3 times/day	2-3 times/day	1-4 times/week	1-4 times/week	1-4 times/week	Never	Grocery store	No	Yes	Always	Always	No	No	Part of the time
16	Male	Unmarried	Higher secondary	Urban	Good	Good	67	56	Increase	Increase	Yes	No	No	No	Yes	Yes	No	No	No	Yes	Before main meals	3-4 meals	3-4 meals	Yes	Yes	No	Not applicable	No	Not applicable	>2 liters	>2 liters	No	2-3 times/day	2-3 times/day	2-3 times/day	2-3 times/day	2-3 times/day	Once/day	Once/day	Once/day	Once/day	Local street market	Yes	No	Sometimes	Sometimes	No	No	Part of the time
16	Female	Unmarried	Secondary	Urban	Good	Good	60	58	Unaware	Unaware	Yes	No	No	No	No	Yes	No	No	No	No	Before main meals	1-2 meals	1-2 meals	Yes	Yes	Yes	To reduce food intake	Yes	To reduce food intake	<1 liter	<1 liter	No	2-3 times/day	Once/day	2-3 times/day	Once/day	2-3 times/day	Once/day	Once/day	Never	Never	I do not go out for shopping	Yes	Yes	Always	Always	No	No	A small part of the time
16	Female	Unmarried	Higher secondary	Urban	Good	Good	60	58	Increase	Increase	No	No	No	No	Yes	No	No	No	No	Yes	Before main meals	1-2 meals	1-2 meals	Yes	Yes	Yes	Lack of time	Yes	To lose weight	<1 liter	<1 liter	No	2-3 times/day	Once/day	Once/day	2-3 times/day	2-3 times/day	Once/day	Once/day	Never	Never	I do not go out for shopping	Yes	Yes	Always	Always	No	No	A small part of the time
16	Female	Unmarried	Higher secondary	Urban	Good	Good	61	58	Increase	Decrease	Yes	No	No	No	No	Yes	No	No	No	No	Before main meals	3-4 meals	3-4 meals	Yes	Yes	No	To lose weight	Yes	To lose weight	1-2 liters	1-2 liters	Skipped ≥1 meals	1-4 times/week	1-4 times/week	Never	1-4 times/week	Once/day	Once/day	1-4 times/week	Never	Never	Local street market	Yes	Yes	Always	Always	No	No	A small part of the time
16	Female	Unmarried	Secondary	Urban	Good	Good	61	58	Increase	Increase	Yes	No	No	No	No	Yes	No	No	No	No	Before main meals	1-2 meals	1-2 meals	Yes	Yes	No	To lose weight	Yes	To lose weight	1-2 liters	1-2 liters	No	Once/day	1-4 times/week	Never	1-4 times/week	1-4 times/week	1-4 times/week	1-4 times/week	Never	Never	Grocery store	Yes	Yes	Sometimes	Sometimes	No	No	A small part of the time
16	Female	Unmarried	Higher secondary	Urban	Good	Good	61	58	Increase	Increase	Yes	No	No	No	No	Yes	No	No	No	No	Before main meals	3-4 meals	3-4 meals	Yes	Yes	Yes	To reduce food intake	Yes	To reduce food intake	<1 liter	<1 liter	No	2-3 times/day	Once/day	2-3 times/day	Once/day	2-3 times/day	Never	Never	Never	Never	I do not go out for shopping	Yes	Yes	Always	Always	No	No	A small part of the time
16	Female	Married	Higher secondary	Rural	Good	Good	61	58	Unaware	Unaware	Yes	No	No	No	No	Yes	No	No	No	No	Before main meals	1-2 meals	1-2 meals	Yes	Yes	Yes	To reduce food intake	Yes	To reduce food intake	<1 liter	<1 liter	No	2-3 times/day	Once/day	2-3 times/day	Once/day	2-3 times/day	Once/day	Once/day	Never	Never	I do not go out for shopping	Yes	Yes	Always	Always	No	No	A small part of the time
16	Female	Unmarried	Higher secondary	Urban	Good	Good	64	58	Increase	No change	Yes	No	No	No	No	Yes	No	No	No	No	Before main meals	1-2 meals	3-4 meals	Yes	Yes	No	Not applicable	No	Not applicable	1-2 liters	1-2 liters	No	1-4 times/week	Once/day	Once/day	≥4 times/day	Once/day	Never	Once/day	Never	Never	Local street market	Yes	Yes	Always	Always	No	No	Part of the time
16	Male	Unmarried	Secondary	Rural	Good	Poor	67.2	58	No change	No change	Yes	No	No	Yes	Yes	Yes	No	No	No	Yes	Between main meals	3-4 meals	3-4 meals	Yes	Yes	No	Not applicable	No	Not applicable	1-2 liters	1-2 liters	Added ≥1 snacks	1-4 times/week	Once/day	1-4 times/week	1-4 times/week	2-3 times/day	1-4 times/week	Once/day	1-4 times/week	1-4 times/week	Local street market	Yes	Yes	Always	Sometimes	No	No	Part of the time
16	Female	Married	Higher secondary	Urban	Good	Good	60	59	Increase	Increase	Yes	No	No	No	No	Yes	No	No	No	No	Before main meals	1-2 meals	1-2 meals	Yes	Yes	No	To reduce food intake	Yes	To lose weight	1-2 liters	1-2 liters	No	2-3 times/day	Once/day	Once/day	Once/day	Once/day	Once/day	Once/day	Never	Never	Supermarket	Yes	Yes	Always	Always	No	No	A small part of the time
16	Female	Unmarried	Secondary	Urban	Good	Good	65	60	Unaware	Unaware	Yes	No	No	No	No	No	No	No	No	Yes	Between main meals	3-4 meals	3-4 meals	No	Yes	Yes	Lack of time	No	Lack of time	1-2 liters	1-2 liters	No	Once/day	2-3 times/day	1-4 times/week	2-3 times/day	1-4 times/week	1-4 times/week	Once/day	Never	1-4 times/week	Farmer’s market	Yes	Yes	Sometimes	Always	No	No	Part of the time
16	Female	Unmarried	Secondary	Rural	Good	Good	66	60	Increase	Increase	Yes	No	No	No	No	Yes	No	No	No	No	Before main meals	3-4 meals	3-4 meals	Yes	Yes	Yes	To reduce food intake	Yes	To reduce food intake	1-2 liters	1-2 liters	No	1-4 times/week	1-4 times/week	Once/day	1-4 times/week	Once/day	1-4 times/week	1-4 times/week	Once/day	1-4 times/week	Grocery store	Yes	Yes	Sometimes	Sometimes	No	No	Part of the time
16	Male	Unmarried	Secondary	Rural	Poor	Poor	68	62	Unaware	Unaware	Yes	No	No	No	No	Yes	No	No	No	No	Before main meals	3-4 meals	3-4 meals	No	No	No	Not applicable	No	Not applicable	1-2 liters	1-2 liters	No	1-4 times/week	Once/day	Never	1-4 times/week	2-3 times/day	Never	1-4 times/week	1-4 times/week	Never	Local street market	No	Yes	Sometimes	Never	No	No	Part of the time
16	Female	Unmarried	Secondary	Urban	Poor	Poor	59	63	Increase	Increase	Yes	No	No	No	No	Yes	No	No	No	No	Before main meals	≥4 meals	≥4 meals	Yes	Yes	No	Not applicable	No	Not applicable	1-2 liters	1-2 liters	No	Once/day	Never	Once/day	2-3 times/day	≥4 times/day	1-4 times/week	Once/day	Never	Never	I do not go out for shopping	Yes	Yes	Always	Always	No	No	Not at all
16	Male	In a relationship	Higher secondary	Rural	Good	Good	64	63	Decrease	Increase	Yes	No	No	No	No	Yes	No	No	No	No	After dinner	3-4 meals	1-2 meals	No	No	No	Not applicable	Yes	Lack of appetite	1-2 liters	>2 liters	No	Never	Never	1-4 times/week	1-4 times/week	1-4 times/week	Never	1-4 times/week	1-4 times/week	Never	Grocery store	No	No	Sometimes	Sometimes	No	No	A large part of the time
16	Female	Unmarried	Secondary	Rural	Good	Poor	65	63	Unaware	Unaware	Yes	No	Yes	No	No	Yes	No	No	No	No	Before main meals	1-2 meals	1-2 meals	Yes	No	No	Not applicable	No	Not applicable	>2 liters	1-2 liters	No	Never	1-4 times/week	1-4 times/week	Never	1-4 times/week	1-4 times/week	1-4 times/week	Never	1-4 times/week	I do not go out for shopping	No	No	Sometimes	Sometimes	No	No	A large part of the time
16	Male	Unmarried	Secondary	Urban	Good	Good	60	64	Decrease	Decrease	Yes	No	No	No	No	Yes	No	No	No	No	Before main meals	1-2 meals	1-2 meals	Yes	Yes	Yes	Lack of appetite	Yes	Lack of appetite	1-2 liters	1-2 liters	Skipped ≥1 meals	1-4 times/week	2-3 times/day	Once/day	2-3 times/day	2-3 times/day	1-4 times/week	Once/day	Never	1-4 times/week	Local street market	Yes	No	Always	Always	No	No	Part of the time
16	Male	Unmarried	Secondary	Urban	Good	Good	55	65	Increase	Increase	Yes	No	Yes	Yes	No	Yes	Yes	No	No	Yes	After dinner	3-4 meals	≥4 meals	Yes	No	No	Not applicable	Yes	Lack of time	1-2 liters	>2 liters	Skipped ≥1 snacks	Once/day	2-3 times/day	1-4 times/week	2-3 times/day	2-3 times/day	1-4 times/week	Once/day	1-4 times/week	Never	Local street market	Yes	Yes	Always	Sometimes	No	No	A small part of the time
16	Male	Unmarried	Secondary	Rural	Good	Good	67	65	Increase	Increase	Yes	No	No	No	No	Yes	No	No	No	No	Before main meals	3-4 meals	3-4 meals	Yes	Yes	No	Not applicable	No	Not applicable	1-2 liters	1-2 liters	No	Once/day	1-4 times/week	Never	1-4 times/week	2-3 times/day	1-4 times/week	1-4 times/week	1-4 times/week	Never	Grocery store	No	Yes	Sometimes	Sometimes	No	No	Part of the time
16	Male	Unmarried	Secondary	Rural	Good	Good	68	65	No change	No change	Yes	No	No	No	No	Yes	No	No	No	No	Before main meals	3-4 meals	3-4 meals	Yes	Yes	No	Not applicable	No	Not applicable	1-2 liters	1-2 liters	No	Once/day	1-4 times/week	Never	1-4 times/week	2-3 times/day	Never	1-4 times/week	1-4 times/week	Never	Local street market	No	Yes	Sometimes	Never	No	No	Part of the time
16	Male	Unmarried	Secondary	Urban	Good	Good	68	65	Increase	Increase	Yes	No	No	No	No	Yes	No	No	No	Yes	Before main meals	1-2 meals	3-4 meals	Yes	Yes	No	Not applicable	No	Not applicable	1-2 liters	1-2 liters	No	Once/day	Once/day	1-4 times/week	1-4 times/week	2-3 times/day	1-4 times/week	1-4 times/week	1-4 times/week	Never	Local street market	No	Already stocking up	Sometimes	Sometimes	No	No	Part of the time
16	Male	In a relationship	Higher secondary	Urban	Good	Good	68	67	Increase	Increase	Yes	Yes	Yes	No	Yes	Yes	No	No	No	Yes	Before main meals	3-4 meals	3-4 meals	Yes	Yes	Yes	Not applicable	No	Not applicable	1-2 liters	>2 liters	Skipped ≥1 meals	1-4 times/week	Once/day	Once/day	Once/day	Once/day	Never	1-4 times/week	Never	Never	Supermarket	No	No	Always	Always	No	No	A small part of the time
16	Female	Unmarried	Secondary	Urban	Poor	Poor	50	68	Increase	Increase	Yes	No	No	No	No	Yes	No	No	No	No	Before main meals	3-4 meals	3-4 meals	Yes	Yes	Yes	Not applicable	Yes	Not applicable	<1 liter	<1 liter	No	1-4 times/week	1-4 times/week	1-4 times/week	1-4 times/week	1-4 times/week	2-3 times/day	1-4 times/week	Once/day	2-3 times/day	Grocery store	Yes	Yes	Never	Never	No	No	Part of the time
16	Male	Unmarried	Secondary	Rural	Poor	Good	66	68	No change	No change	Yes	No	No	No	No	Yes	No	No	No	No	Between main meals	≥4 meals	≥4 meals	Yes	Yes	No	Not applicable	No	Not applicable	>2 liters	>2 liters	No	1-4 times/week	Once/day	1-4 times/week	Once/day	1-4 times/week	1-4 times/week	Once/day	1-4 times/week	1-4 times/week	Local street market	Don't know	No	Sometimes	Never	No	No	A small part of the time
16	Male	Unmarried	Higher secondary	Urban	Good	Good	67	68	No change	No change	Yes	No	No	No	No	Yes	No	No	No	No	Before main meals	3-4 meals	3-4 meals	Yes	Yes	No	Not applicable	No	Not applicable	1-2 liters	1-2 liters	No	Once/day	2-3 times/day	Never	1-4 times/week	2-3 times/day	1-4 times/week	Once/day	Never	Never	Farmer’s market	Yes	No	Sometimes	Sometimes	No	No	Not at all
16	Male	Unmarried	Secondary	Urban	Good	Good	64	69	Increase	No change	Yes	No	Yes	No	No	Yes	Yes	No	No	No	After dinner	≥4 meals	≥4 meals	No	No	No	Not applicable	No	Not applicable	>2 liters	>2 liters	Added ≥1 meals	2-3 times/day	1-4 times/week	1-4 times/week	1-4 times/week	2-3 times/day	Never	Once/day	Never	Never	Supermarket	Don't know	Yes	Always	Always	Yes	Yes	Part of the time
16	Female	Unmarried	Higher secondary	Urban	Good	Good	60	70	Increase	No change	No	No	No	No	Yes	No	No	No	No	Yes	Between main meals	3-4 meals	3-4 meals	Yes	Yes	No	To lose weight	No	To reduce food intake	1-2 liters	1-2 liters	No	1-4 times/week	1-4 times/week	1-4 times/week	Once/day	Once/day	1-4 times/week	Once/day	1-4 times/week	Once/day	Grocery store	Yes	Yes	Sometimes	Sometimes	No	No	Part of the time
16	Male	Unmarried	Higher secondary	Rural	Good	Good	67	70	Increase	Decrease	Yes	No	No	No	No	Yes	No	No	No	No	Before main meals	3-4 meals	3-4 meals	Yes	Yes	No	Not applicable	No	Not applicable	1-2 liters	1-2 liters	No	Once/day	1-4 times/week	1-4 times/week	1-4 times/week	1-4 times/week	Never	1-4 times/week	1-4 times/week	Never	Grocery store	No	No	Sometimes	Sometimes	No	No	A large part of the time
16	Male	Unmarried	Secondary	Urban	Good	Good	68	70	Increase	No change	Yes	No	No	No	No	Yes	No	No	No	Yes	Before main meals	1-2 meals	1-2 meals	Yes	Yes	No	Not applicable	Yes	Lack of appetite	1-2 liters	1-2 liters	No	1-4 times/week	Once/day	1-4 times/week	1-4 times/week	2-3 times/day	Never	Never	Never	Never	Local street market	Yes	Yes	Sometimes	Sometimes	No	No	Part of the time
16	Male	Unmarried	Secondary	Urban	Good	Good	70	72	Increase	Increase	Yes	No	No	No	No	Yes	No	No	No	No	Before main meals	3-4 meals	≥4 meals	No	Yes	No	Not applicable	No	Not applicable	>2 liters	>2 liters	No	Once/day	Once/day	Once/day	Once/day	Once/day	Once/day	Once/day	1-4 times/week	Never	I do not go out for shopping	Don't know	No	Always	Always	No	No	Not at all
16	Female	Unmarried	Secondary	Urban	Poor	Poor	64	73	Increase	Increase	Yes	No	No	No	No	Yes	No	No	No	No	Before main meals	3-4 meals	3-4 meals	Yes	Yes	No	Not applicable	No	Not applicable	<1 liter	<1 liter	No	1-4 times/week	2-3 times/day	Never	Once/day	2-3 times/day	1-4 times/week	Never	Never	Never	Grocery store	No	Yes	Sometimes	Never	No	No	A large part of the time
16	Male	Unmarried	Higher secondary	Urban	Good	Good	68	75	Increase	No change	Yes	No	No	No	No	Yes	No	No	No	Yes	Before main meals	3-4 meals	3-4 meals	Yes	Yes	No	Not applicable	No	Not applicable	1-2 liters	1-2 liters	No	Once/day	2-3 times/day	1-4 times/week	1-4 times/week	2-3 times/day	1-4 times/week	1-4 times/week	1-4 times/week	Never	Grocery store	Yes	Yes	Sometimes	Sometimes	No	No	Part of the time
16	Male	Unmarried	Higher secondary	Urban	Good	Good	169.5	79	Increase	Increase	Yes	No	No	No	No	Yes	No	No	No	No	Before main meals	3-4 meals	3-4 meals	No	Yes	No	Not applicable	No	Not applicable	1-2 liters	1-2 liters	No	1-4 times/week	Once/day	Once/day	Once/day	Once/day	Never	Once/day	Never	Never	Local street market	Yes	Yes	Always	Always	No	No	Part of the time
17	Male	Unmarried	Secondary	Urban	Poor	Good	64	37	Unaware	No change	Yes	No	No	No	No	Yes	No	No	No	No	Between main meals	3-4 meals	3-4 meals	Yes	Yes	No	Not applicable	No	Not applicable	>2 liters	>2 liters	No	1-4 times/week	2-3 times/day	Once/day	Once/day	2-3 times/day	1-4 times/week	2-3 times/day	Never	Never	Local street market	No	No	Always	Always	No	No	Part of the time
17	Female	Unmarried	Higher secondary	Rural	Good	Good	58	40	Unaware	No change	Yes	No	No	No	No	Yes	No	No	No	No	Before main meals	3-4 meals	3-4 meals	Yes	Yes	No	Not applicable	No	Not applicable	>2 liters	>2 liters	No	≥4 times/day	≥4 times/day	≥4 times/day	≥4 times/day	2-3 times/day	≥4 times/day	≥4 times/day	≥4 times/day	≥4 times/day	I do not go out for shopping	No	No	Always	Never	Yes	Yes	Not at all
17	Female	Unmarried	Higher secondary	Rural	Good	Good	62	40	Unaware	Unaware	Yes	Yes	Yes	Yes	No	Yes	Yes	Yes	No	No	After dinner	1-2 meals	1-2 meals	Yes	Yes	Yes	Lack of appetite	Yes	Lack of appetite	>2 liters	<1 liter	Skipped ≥1 snacks	2-3 times/day	2-3 times/day	Never	1-4 times/week	1-4 times/week	1-4 times/week	Once/day	1-4 times/week	1-4 times/week	Local street market	Don't know	No	Always	Sometimes	No	No	A large part of the time
17	Female	Unmarried	Higher secondary	Urban	Poor	Poor	60	43	Unaware	Decrease	Yes	No	No	No	No	Yes	No	No	No	No	Before main meals	3-4 meals	3-4 meals	Yes	Yes	No	Not applicable	No	Not applicable	<1 liter	<1 liter	No	Never	Once/day	Once/day	1-4 times/week	1-4 times/week	Never	Never	Never	Never	Local street market	No	No	Sometimes	Sometimes	No	No	Part of the time
17	Female	Unmarried	Higher secondary	Rural	Good	Good	61	45	Unaware	Unaware	Yes	No	No	No	No	Yes	No	No	No	No	After dinner	3-4 meals	3-4 meals	Yes	Yes	No	Not applicable	No	Not applicable	1-2 liters	1-2 liters	No	1-4 times/week	Once/day	Once/day	Once/day	2-3 times/day	1-4 times/week	Once/day	1-4 times/week	Never	Local street market	No	No	Sometimes	Sometimes	No	No	A small part of the time
17	Male	Unmarried	Higher secondary	Rural	Poor	Good	64	45	Decrease	No change	Yes	No	No	No	No	Yes	No	No	No	No	Before main meals	1-2 meals	1-2 meals	No	Yes	Yes	To reduce food intake	Yes	To reduce food intake	>2 liters	>2 liters	No	Never	Once/day	2-3 times/day	Once/day	2-3 times/day	Once/day	1-4 times/week	1-4 times/week	Never	I do not go out for shopping	Don't know	No	Always	Sometimes	No	No	Not at all
17	Male	Unmarried	Secondary	Rural	Good	Good	68.4	45	No change	No change	Yes	No	No	No	No	Yes	No	No	No	No	Between main meals	3-4 meals	3-4 meals	Yes	Yes	Yes	Not applicable	Yes	Not applicable	1-2 liters	1-2 liters	No	Once/day	Once/day	Once/day	1-4 times/week	Once/day	1-4 times/week	1-4 times/week	1-4 times/week	1-4 times/week	I do not go out for shopping	Yes	Yes	Always	Always	No	No	Part of the time
17	Male	Unmarried	Secondary	Rural	Poor	Good	64	45.5	Unaware	No change	Yes	No	No	No	No	Yes	No	No	No	No	Before main meals	3-4 meals	3-4 meals	No	Yes	No	Not applicable	No	Not applicable	1-2 liters	1-2 liters	No	Never	Once/day	Never	Once/day	2-3 times/day	Never	Never	Never	Never	Local street market	Yes	No	Sometimes	Sometimes	No	No	Part of the time
17	Female	Unmarried	Higher secondary	Urban	Good	Good	60	46	Decrease	Decrease	Yes	No	No	No	No	No	No	No	No	Yes	Before main meals	1-2 meals	1-2 meals	No	No	Yes	Lack of appetite	Yes	Lack of appetite	<1 liter	1-2 liters	Skipped ≥1 meals	1-4 times/week	Never	Once/day	1-4 times/week	1-4 times/week	Once/day	1-4 times/week	1-4 times/week	Never	Supermarket	Yes	Yes	Always	Sometimes	No	No	A large part of the time
17	Female	Unmarried	Secondary	Urban	Good	Good	62	46	Unaware	Decrease	Yes	No	No	No	No	Yes	No	No	No	No	Between main meals	3-4 meals	3-4 meals	Yes	No	No	Not applicable	Yes	Lack of appetite	<1 liter	<1 liter	Skipped ≥1 snacks	Never	1-4 times/week	1-4 times/week	1-4 times/week	1-4 times/week	1-4 times/week	Once/day	1-4 times/week	1-4 times/week	Supermarket	Yes	No	Always	Sometimes	No	No	Part of the time
17	Female	In a relationship	Higher secondary	Rural	Poor	Good	59	47	Unaware	Unaware	Yes	Yes	No	No	Yes	Yes	No	No	No	Yes	Before main meals	3-4 meals	3-4 meals	Yes	Yes	No	Not applicable	No	Not applicable	>2 liters	>2 liters	No	Once/day	Once/day	1-4 times/week	Once/day	1-4 times/week	Never	1-4 times/week	Never	Never	Supermarket	No	Yes	Sometimes	Sometimes	No	No	A small part of the time
17	Female	Unmarried	Higher secondary	Rural	Good	Poor	60	47	No change	Increase	Yes	No	No	No	No	Yes	No	No	No	No	After dinner	3-4 meals	3-4 meals	No	Yes	No	Not applicable	No	Not applicable	>2 liters	>2 liters	Added ≥1 meals	Once/day	Once/day	1-4 times/week	2-3 times/day	2-3 times/day	1-4 times/week	Once/day	1-4 times/week	Never	Local street market	Yes	No	Always	Always	No	No	Part of the time
17	Male	Unmarried	Higher secondary	Rural	Poor	Poor	65	48	Unaware	No change	Yes	No	No	No	No	Yes	No	No	No	No	Before main meals	3-4 meals	3-4 meals	Yes	Yes	No	Not applicable	No	Not applicable	1-2 liters	1-2 liters	No	1-4 times/week	1-4 times/week	≥4 times/day	1-4 times/week	≥4 times/day	1-4 times/week	≥4 times/day	1-4 times/week	1-4 times/week	Local street market	No	No	Always	Sometimes	No	No	Not at all
17	Male	Unmarried	Higher secondary	Urban	Poor	Poor	66	48	Decrease	Decrease	Yes	No	Yes	No	No	Yes	No	No	No	No	After dinner	3-4 meals	1-2 meals	No	No	No	Not applicable	Yes	Lack of appetite	1-2 liters	1-2 liters	Skipped ≥1 meals	1-4 times/week	1-4 times/week	Once/day	2-3 times/day	2-3 times/day	1-4 times/week	1-4 times/week	1-4 times/week	Never	Local street market	Yes	Yes	Always	Sometimes	No	No	A small part of the time
17	Female	Unmarried	Secondary	Urban	Good	Good	62	49	No change	Increase	Yes	No	No	No	No	No	Yes	No	No	No	Between main meals	3-4 meals	≥4 meals	Yes	Yes	Yes	To lose weight	Yes	To lose weight	1-2 liters	1-2 liters	No	1-4 times/week	2-3 times/day	Never	1-4 times/week	1-4 times/week	1-4 times/week	Never	1-4 times/week	1-4 times/week	Local street market	Yes	Yes	Always	Always	No	No	Part of the time
17	Male	Unmarried	Secondary	Rural	Good	Good	67.2	49	Increase	Increase	Yes	No	No	No	No	Yes	No	No	No	No	After dinner	3-4 meals	≥4 meals	Yes	Yes	No	Not applicable	No	Not applicable	>2 liters	>2 liters	Added ≥1 snacks	1-4 times/week	Once/day	1-4 times/week	Once/day	Once/day	1-4 times/week	1-4 times/week	1-4 times/week	1-4 times/week	Local street market	Yes	Yes	Sometimes	Always	No	No	Part of the time
17	Female	Unmarried	Secondary	Rural	Good	Good	25	50	Unaware	Increase	Yes	No	No	No	No	Yes	No	No	No	No	After dinner	3-4 meals	1-2 meals	No	Yes	No	Not applicable	No	Not applicable	<1 liter	<1 liter	No	Once/day	1-4 times/week	Once/day	1-4 times/week	Once/day	Once/day	Once/day	Once/day	Once/day	Local street market	No	No	Always	Always	No	No	A small part of the time
17	Male	Unmarried	Higher secondary	Rural	Poor	Poor	59	50	Unaware	Decrease	Yes	No	No	No	No	Yes	No	No	No	No	Before main meals	1-2 meals	1-2 meals	Yes	Yes	Yes	Lack of appetite	No	Lack of appetite	<1 liter	<1 liter	No	1-4 times/week	1-4 times/week	1-4 times/week	1-4 times/week	Once/day	1-4 times/week	Once/day	1-4 times/week	1-4 times/week	Grocery store	Don't know	No	Never	Never	Yes	Yes	Part of the time
17	Male	Unmarried	Higher secondary	Rural	Poor	Poor	59	50	Unaware	Decrease	Yes	No	No	No	No	Yes	No	No	No	No	Before main meals	1-2 meals	1-2 meals	Yes	Yes	Yes	Lack of appetite	No	Lack of appetite	<1 liter	<1 liter	No	1-4 times/week	1-4 times/week	1-4 times/week	1-4 times/week	Once/day	1-4 times/week	Once/day	1-4 times/week	1-4 times/week	Grocery store	Don't know	No	Never	Never	Yes	Yes	Part of the time
17	Female	Unmarried	Higher secondary	Rural	Good	Good	60	50	No change	No change	Yes	No	No	No	No	Yes	No	No	No	No	After dinner	3-4 meals	≥4 meals	Yes	Yes	No	Not applicable	No	Not applicable	>2 liters	1-2 liters	No	Once/day	2-3 times/day	Once/day	2-3 times/day	Once/day	1-4 times/week	1-4 times/week	Once/day	Never	Local street market	Yes	Yes	Always	Always	No	No	Part of the time
17	Female	Unmarried	Secondary	Rural	Poor	Good	64	50	Decrease	Increase	Yes	No	No	No	No	Yes	No	No	No	No	Before main meals	3-4 meals	3-4 meals	Yes	Yes	No	Not applicable	No	Not applicable	1-2 liters	>2 liters	Added ≥1 meals	Once/day	Once/day	1-4 times/week	Once/day	2-3 times/day	1-4 times/week	≥4 times/day	1-4 times/week	1-4 times/week	Local street market	Don't know	Yes	Always	Sometimes	No	No	A large part of the time
17	Female	In a relationship	Higher secondary	Urban	Good	Good	63	51	No change	No change	No	No	No	Yes	Yes	Yes	No	No	No	Yes	After dinner	1-2 meals	1-2 meals	Yes	Yes	Yes	To reduce food intake	Yes	Not applicable	1-2 liters	>2 liters	No	1-4 times/week	2-3 times/day	Never	1-4 times/week	2-3 times/day	1-4 times/week	2-3 times/day	Never	Never	Supermarket	Yes	Yes	Always	Always	No	No	A small part of the time
17	Male	Unmarried	Higher secondary	Rural	Good	Good	67	51	Increase	No change	Yes	No	No	No	No	Yes	No	No	No	No	Before main meals	3-4 meals	3-4 meals	Yes	Yes	No	To lose weight	No	To lose weight	>2 liters	>2 liters	No	1-4 times/week	Once/day	Once/day	2-3 times/day	2-3 times/day	1-4 times/week	2-3 times/day	1-4 times/week	Never	I do not go out for shopping	Yes	Yes	Always	Always	No	No	A small part of the time
17	Male	Unmarried	Higher secondary	Rural	Good	Good	61	52	No change	Increase	Yes	No	No	No	No	Yes	No	No	No	No	Before main meals	3-4 meals	3-4 meals	Yes	Yes	No	Not applicable	No	Not applicable	1-2 liters	>2 liters	No	1-4 times/week	Once/day	Never	1-4 times/week	1-4 times/week	Never	Once/day	Never	Never	Local street market	No	Yes	Always	Sometimes	No	No	A small part of the time
17	Male	Unmarried	Higher secondary	Rural	Good	Good	66	52	No change	No change	Yes	No	No	No	Yes	Yes	No	No	No	Yes	Before main meals	3-4 meals	3-4 meals	Yes	Yes	No	Not applicable	No	Not applicable	>2 liters	>2 liters	No	1-4 times/week	1-4 times/week	Once/day	1-4 times/week	2-3 times/day	Once/day	Once/day	Once/day	Once/day	Local street market	Yes	No	Always	Sometimes	No	No	Part of the time
17	Female	Unmarried	Higher secondary	Urban	Good	Good	59	54	Decrease	Decrease	Yes	Yes	Yes	Yes	Yes	Yes	No	Yes	No	Yes	Between main meals	≥4 meals	3-4 meals	Yes	Yes	No	Not applicable	Yes	Fasting	<1 liter	1-2 liters	Skipped ≥1 snacks	Once/day	2-3 times/day	2-3 times/day	2-3 times/day	2-3 times/day	1-4 times/week	Once/day	1-4 times/week	Never	From online	Yes	Already stocking up	Sometimes	Always	No	No	Part of the time
17	Male	In a relationship	Higher secondary	Urban	Good	Good	60	55	No change	No change	Yes	No	No	No	No	Yes	No	No	No	No	Before main meals	3-4 meals	3-4 meals	Yes	Yes	No	Not applicable	No	Not applicable	1-2 liters	1-2 liters	No	Once/day	Once/day	Once/day	Once/day	Once/day	1-4 times/week	Once/day	1-4 times/week	1-4 times/week	Local street market	Yes	No	Always	Always	No	No	Part of the time
17	Male	Unmarried	Secondary	Urban	Poor	Good	64	55	No change	No change	Yes	No	No	No	No	Yes	No	No	No	No	Between main meals	3-4 meals	3-4 meals	Yes	Yes	No	Not applicable	No	Not applicable	1-2 liters	1-2 liters	No	1-4 times/week	1-4 times/week	Never	1-4 times/week	1-4 times/week	1-4 times/week	Once/day	1-4 times/week	Never	Grocery store	Yes	No	Always	Always	No	No	A small part of the time
17	Male	Unmarried	Higher secondary	Urban	Good	Good	68	55	No change	Unaware	Yes	No	Yes	Yes	Yes	Yes	No	Yes	Yes	Yes	Before main meals	3-4 meals	≥4 meals	Yes	Yes	No	Not applicable	No	Not applicable	1-2 liters	>2 liters	Skipped ≥1 snacks	Once/day	Once/day	1-4 times/week	Once/day	1-4 times/week	Never	1-4 times/week	1-4 times/week	1-4 times/week	Supermarket	Yes	No	Always	Sometimes	Yes	Yes	A small part of the time
17	Male	Unmarried	Secondary	Rural	Good	Good	68.4	55	Increase	Increase	Yes	No	No	No	No	Yes	No	No	No	No	Before main meals	≥4 meals	≥4 meals	Yes	Yes	Yes	Not applicable	Yes	Not applicable	1-2 liters	1-2 liters	Added ≥1 meals	Once/day	Once/day	Once/day	Once/day	2-3 times/day	1-4 times/week	Once/day	1-4 times/week	1-4 times/week	I do not go out for shopping	Yes	Yes	Always	Always	No	No	A small part of the time
17	Female	Unmarried	Higher secondary	Rural	Good	Good	61	56	Increase	Increase	Yes	No	No	No	No	Yes	No	No	No	No	Between main meals	3-4 meals	≥4 meals	Yes	Yes	No	Not applicable	No	Not applicable	>2 liters	>2 liters	No	1-4 times/week	Once/day	Once/day	1-4 times/week	Once/day	1-4 times/week	Once/day	1-4 times/week	Never	Supermarket	Yes	Yes	Always	Always	No	No	Not at all
17	Female	Unmarried	Higher secondary	Rural	Poor	Good	62	56	Decrease	No change	Yes	No	Yes	No	No	Yes	No	No	No	Yes	Before main meals	3-4 meals	3-4 meals	Yes	Yes	No	Not applicable	Yes	To lose weight	<1 liter	<1 liter	Skipped ≥1 meals	2-3 times/day	2-3 times/day	1-4 times/week	2-3 times/day	2-3 times/day	1-4 times/week	1-4 times/week	Never	Never	Local street market	Yes	No	Always	Sometimes	No	No	Not at all
17	Male	Unmarried	Secondary	Rural	Good	Good	66	56	Decrease	Increase	Yes	Yes	No	No	No	Yes	No	No	No	No	Before main meals	3-4 meals	3-4 meals	Yes	Yes	Yes	Not applicable	Yes	Not applicable	>2 liters	>2 liters	Skipped ≥1 snacks	2-3 times/day	Once/day	Once/day	Once/day	Once/day	Once/day	Once/day	Once/day	Once/day	I do not go out for shopping	Yes	Yes	Sometimes	Sometimes	No	No	Part of the time
17	Female	Unmarried	Higher secondary	Urban	Good	Good	67	56	Increase	Increase	Yes	Yes	No	No	Yes	Yes	Yes	No	No	Yes	Before main meals	3-4 meals	3-4 meals	Yes	Yes	No	Not applicable	No	Not applicable	>2 liters	>2 liters	No	2-3 times/day	2-3 times/day	2-3 times/day	2-3 times/day	2-3 times/day	Once/day	Once/day	Once/day	Once/day	Local street market	Yes	Yes	Sometimes	Sometimes	No	No	A small part of the time
17	Male	Unmarried	Higher secondary	Urban	Good	Good	67	56	Increase	Increase	Yes	Yes	No	No	Yes	Yes	Yes	No	No	Yes	Before main meals	3-4 meals	3-4 meals	Yes	Yes	No	Not applicable	No	Not applicable	>2 liters	>2 liters	No	2-3 times/day	2-3 times/day	2-3 times/day	2-3 times/day	2-3 times/day	Once/day	2-3 times/day	Once/day	Once/day	Grocery store	Yes	No	Sometimes	Sometimes	No	No	Not at all
17	Male	Unmarried	Higher secondary	Rural	Good	Poor	70	56	No change	No change	Yes	No	No	No	No	Yes	No	No	No	No	Before main meals	1-2 meals	1-2 meals	No	No	No	Not applicable	No	Not applicable	1-2 liters	1-2 liters	No	1-4 times/week	1-4 times/week	1-4 times/week	1-4 times/week	1-4 times/week	Never	Once/day	Never	Never	Local street market	No	No	Sometimes	Always	No	No	Part of the time
17	Female	Married	Higher secondary	Rural	Poor	Poor	61	57	Increase	No change	Yes	No	No	Yes	Yes	Yes	No	Yes	No	Yes	Before main meals	3-4 meals	3-4 meals	Yes	Yes	Yes	To lose weight	Yes	To lose weight	<1 liter	>2 liters	Skipped ≥1 meals	2-3 times/day	Once/day	2-3 times/day	Once/day	1-4 times/week	Never	Once/day	Never	Never	Grocery store	No	No	Always	Always	No	No	Not at all
17	Female	Married	Higher secondary	Rural	Poor	Poor	62	57	Increase	Increase	Yes	Yes	No	Yes	No	Yes	No	No	No	Yes	Before main meals	1-2 meals	3-4 meals	Yes	Yes	Yes	To lose weight	Yes	To lose weight	<1 liter	1-2 liters	No	Once/day	Once/day	Once/day	Once/day	1-4 times/week	Never	1-4 times/week	Never	Never	I do not go out for shopping	Don't know	No	Sometimes	Sometimes	No	No	A small part of the time
17	Female	Unmarried	Higher secondary	Rural	Good	Good	60	58	Decrease	Decrease	Yes	No	No	No	No	Yes	No	No	No	No	Before main meals	1-2 meals	1-2 meals	Yes	Yes	Yes	To reduce food intake	Yes	To reduce food intake	<1 liter	<1 liter	No	1-4 times/week	1-4 times/week	1-4 times/week	1-4 times/week	1-4 times/week	1-4 times/week	1-4 times/week	1-4 times/week	Never	Grocery store	Yes	Yes	Sometimes	Sometimes	No	No	Part of the time
17	Female	Unmarried	Higher secondary	Urban	Good	Good	60	58	Increase	Increase	Yes	No	No	No	No	Yes	No	No	No	No	Before main meals	1-2 meals	1-2 meals	Yes	Yes	Yes	To reduce food intake	Yes	To reduce food intake	<1 liter	<1 liter	No	2-3 times/day	Once/day	2-3 times/day	Once/day	2-3 times/day	Once/day	2-3 times/day	Never	Never	I do not go out for shopping	Yes	Yes	Sometimes	Sometimes	No	No	A small part of the time
17	Female	Unmarried	Higher secondary	Urban	Poor	Poor	61	58	Increase	Increase	Yes	No	No	No	No	Yes	No	No	No	No	Before main meals	1-2 meals	1-2 meals	Yes	Yes	Yes	To reduce food intake	Yes	To reduce food intake	<1 liter	<1 liter	No	2-3 times/day	Once/day	Once/day	2-3 times/day	2-3 times/day	Once/day	Once/day	Never	Never	Grocery store	Yes	Yes	Always	Always	No	No	A small part of the time
17	Male	Unmarried	Secondary	Urban	Poor	Poor	62	58	No change	Decrease	Yes	No	No	No	No	Yes	No	No	No	No	Before main meals	3-4 meals	3-4 meals	Yes	Yes	No	Not applicable	No	Not applicable	>2 liters	>2 liters	No	1-4 times/week	Once/day	Once/day	1-4 times/week	1-4 times/week	1-4 times/week	Once/day	1-4 times/week	Never	Local street market	No	No	Sometimes	Sometimes	Yes	Yes	Part of the time
17	Female	Unmarried	Higher secondary	Urban	Good	Good	65	58	No change	No change	Yes	Yes	No	No	Yes	Yes	Yes	No	No	Yes	Before main meals	3-4 meals	3-4 meals	Yes	Yes	No	Not applicable	No	Not applicable	>2 liters	>2 liters	No	≥4 times/day	Once/day	≥4 times/day	2-3 times/day	1-4 times/week	Once/day	1-4 times/week	Once/day	Once/day	Supermarket	Yes	Yes	Sometimes	Sometimes	No	No	A small part of the time
17	Male	Unmarried	Higher secondary	Rural	Good	Good	66	58	No change	Unaware	No	No	No	Yes	No	No	No	No	Yes	No	Before main meals	3-4 meals	3-4 meals	No	No	No	Not applicable	No	Not applicable	1-2 liters	1-2 liters	No	1-4 times/week	Once/day	Once/day	1-4 times/week	Once/day	1-4 times/week	2-3 times/day	2-3 times/day	1-4 times/week	Local street market	Yes	No	Always	Always	No	No	Not at all
17	Male	Unmarried	Secondary	Urban	Good	Good	66	58	No change	No change	Yes	No	No	No	No	Yes	No	No	No	No	Before main meals	1-2 meals	1-2 meals	Yes	Yes	Yes	Lack of time	Yes	Lack of time	1-2 liters	1-2 liters	Skipped ≥1 meals	Never	Never	Never	2-3 times/day	2-3 times/day	Never	1-4 times/week	1-4 times/week	2-3 times/day	Local street market	Don't know	Yes	Always	Always	No	No	Not at all
17	Male	Unmarried	Secondary	Urban	Good	Good	66	58	No change	No change	Yes	No	No	No	No	Yes	No	No	No	No	Before main meals	1-2 meals	1-2 meals	Yes	Yes	Yes	Lack of time	Yes	Lack of time	1-2 liters	1-2 liters	No	Never	Never	1-4 times/week	2-3 times/day	2-3 times/day	1-4 times/week	1-4 times/week	Never	Never	Local street market	Yes	Yes	Always	Always	No	No	Not at all
17	Male	Unmarried	Secondary	Urban	Good	Good	66	58	No change	No change	Yes	No	No	No	No	Yes	No	No	No	No	Before main meals	1-2 meals	1-2 meals	Yes	Yes	Yes	Lack of time	Yes	To reduce food intake	1-2 liters	1-2 liters	No	Never	Once/day	Never	Never	Never	Never	1-4 times/week	1-4 times/week	Never	Local street market	Yes	Yes	Always	Always	No	No	Not at all
17	Male	Unmarried	Higher secondary	Urban	Poor	Good	66	58	Increase	No change	Yes	No	No	No	No	Yes	No	No	No	No	Before main meals	≥4 meals	≥4 meals	Yes	Yes	No	Not applicable	No	Not applicable	>2 liters	>2 liters	Added ≥1 meals	Once/day	2-3 times/day	Once/day	Once/day	2-3 times/day	Once/day	Once/day	Never	Never	Grocery store	Yes	No	Never	Never	No	No	A large part of the time
17	Male	Unmarried	Higher secondary	Urban	Good	Poor	60	59	Unaware	Increase	Yes	No	No	No	No	No	No	No	No	Yes	Before main meals	3-4 meals	3-4 meals	No	No	No	Not applicable	Yes	Not applicable	1-2 liters	1-2 liters	Skipped ≥1 snacks	Once/day	≥4 times/day	2-3 times/day	Once/day	2-3 times/day	Once/day	2-3 times/day	Once/day	≥4 times/day	Local street market	Yes	Yes	Always	Always	No	No	A small part of the time
17	Male	In a relationship	Higher secondary	Urban	Good	Good	66	59	Unaware	Unaware	Yes	No	No	No	No	Yes	No	No	No	No	Before main meals	3-4 meals	3-4 meals	Yes	Yes	No	Not applicable	No	Not applicable	>2 liters	>2 liters	No	Never	1-4 times/week	1-4 times/week	2-3 times/day	Never	Never	Once/day	1-4 times/week	Never	Supermarket	No	Yes	Sometimes	Sometimes	Yes	Yes	Not at all
17	Male	Unmarried	Higher secondary	Urban	Good	Good	68	59	No change	Unaware	No	No	No	Yes	No	No	No	No	No	Yes	Before main meals	3-4 meals	≥4 meals	Yes	Yes	No	Not applicable	No	Not applicable	1-2 liters	>2 liters	Added ≥1 snacks	1-4 times/week	1-4 times/week	1-4 times/week	Never	1-4 times/week	1-4 times/week	1-4 times/week	Never	1-4 times/week	Supermarket	Yes	No	Sometimes	Sometimes	Yes	Yes	A large part of the time
17	Female	Unmarried	Higher secondary	Urban	Good	Good	64	60	No change	No change	Yes	No	No	No	No	Yes	No	No	No	No	Before main meals	3-4 meals	3-4 meals	Yes	Yes	No	Not applicable	No	Not applicable	1-2 liters	1-2 liters	No	1-4 times/week	1-4 times/week	1-4 times/week	1-4 times/week	1-4 times/week	1-4 times/week	1-4 times/week	1-4 times/week	1-4 times/week	I do not go out for shopping	Yes	No	Sometimes	Always	No	No	Part of the time
17	Male	Unmarried	Higher secondary	Urban	Good	Good	65	61	Increase	Decrease	Yes	No	No	No	Yes	Yes	No	No	No	Yes	Before main meals	1-2 meals	3-4 meals	Yes	Yes	No	Not applicable	Yes	To lose weight	1-2 liters	1-2 liters	No	Once/day	Once/day	1-4 times/week	2-3 times/day	1-4 times/week	1-4 times/week	Never	1-4 times/week	Never	Local street market	No	Yes	Sometimes	Sometimes	No	No	Part of the time
17	Male	Unmarried	Higher secondary	Rural	Poor	Good	60.4	62	Decrease	Unaware	Yes	No	No	Yes	Yes	Yes	No	No	No	Yes	Before main meals	3-4 meals	3-4 meals	No	No	Yes	Not applicable	Yes	Not applicable	1-2 liters	>2 liters	Skipped ≥1 meals	1-4 times/week	1-4 times/week	Never	1-4 times/week	Never	Never	1-4 times/week	Never	Never	Local street market	Yes	Yes	Always	Never	No	No	Part of the time
17	Female	Unmarried	Higher secondary	Urban	Good	Good	62.4	62	No change	No change	Yes	No	No	No	No	Yes	No	No	No	No	Between main meals	1-2 meals	1-2 meals	No	No	Yes	To lose weight	Yes	To lose weight	1-2 liters	1-2 liters	No	1-4 times/week	1-4 times/week	Never	Once/day	Once/day	1-4 times/week	Never	1-4 times/week	1-4 times/week	Supermarket	Yes	Yes	Sometimes	Always	No	No	Part of the time
17	Female	Unmarried	Higher secondary	Urban	Poor	Poor	63.6	63	No change	No change	Yes	No	No	No	No	Yes	No	No	No	No	After dinner	3-4 meals	1-2 meals	Yes	Yes	No	Not applicable	Yes	To lose weight	<1 liter	<1 liter	Skipped ≥1 meals	Once/day	2-3 times/day	Once/day	Once/day	Once/day	1-4 times/week	Once/day	1-4 times/week	1-4 times/week	Supermarket	Yes	Yes	Always	Always	No	No	Not at all
17	Male	Unmarried	Higher secondary	Urban	Good	Good	66	63	No change	No change	Yes	No	No	No	Yes	Yes	No	No	No	Yes	After dinner	3-4 meals	3-4 meals	Yes	Yes	No	Not applicable	No	Not applicable	1-2 liters	1-2 liters	No	2-3 times/day	2-3 times/day	1-4 times/week	2-3 times/day	≥4 times/day	1-4 times/week	≥4 times/day	1-4 times/week	Never	Local street market	Yes	Yes	Always	Always	Yes	Yes	A small part of the time
17	Male	Unmarried	Higher secondary	Rural	Good	Good	67	63	Unaware	No change	Yes	No	No	No	No	Yes	No	No	No	No	Before main meals	3-4 meals	1-2 meals	Yes	Yes	Yes	To lose weight	Yes	To reduce food intake	<1 liter	1-2 liters	No	Never	1-4 times/week	1-4 times/week	Never	1-4 times/week	1-4 times/week	1-4 times/week	Never	Never	Local street market	No	Yes	Always	Sometimes	No	No	A large part of the time
17	Male	In a relationship	Higher secondary	Urban	Poor	Good	40	65	Increase	No change	Yes	No	No	No	No	Yes	No	No	No	No	Before main meals	3-4 meals	3-4 meals	No	No	No	To reduce food intake	No	To reduce food intake	>2 liters	>2 liters	No	1-4 times/week	Once/day	Once/day	1-4 times/week	2-3 times/day	2-3 times/day	2-3 times/day	1-4 times/week	1-4 times/week	Grocery store	No	Yes	Always	Always	No	No	Part of the time
17	Male	Unmarried	Higher secondary	Urban	Good	Poor	66	65	Increase	Increase	Yes	No	No	No	No	Yes	No	No	No	No	Before main meals	3-4 meals	3-4 meals	No	Yes	No	Not applicable	No	Not applicable	1-2 liters	1-2 liters	Added ≥1 meals	1-4 times/week	1-4 times/week	Once/day	1-4 times/week	Once/day	Once/day	Once/day	Once/day	Once/day	Local street market	Yes	No	Always	Sometimes	No	No	Part of the time
17	Male	Unmarried	Higher secondary	Rural	Good	Good	66	65	Increase	No change	Yes	No	No	No	No	Yes	No	No	No	No	Between main meals	3-4 meals	3-4 meals	No	No	No	Not applicable	No	Not applicable	1-2 liters	1-2 liters	No	1-4 times/week	1-4 times/week	Once/day	1-4 times/week	2-3 times/day	1-4 times/week	Once/day	Never	1-4 times/week	Local street market	Yes	No	Always	Always	No	No	Part of the time
17	Male	Unmarried	Higher secondary	Urban	Good	Good	67	65	No change	No change	No	No	No	Yes	No	Yes	No	Yes	Yes	No	Before main meals	3-4 meals	3-4 meals	No	No	Yes	Lack of time	No	Lack of time	>2 liters	>2 liters	Added ≥1 snacks	1-4 times/week	2-3 times/day	1-4 times/week	Once/day	Once/day	1-4 times/week	1-4 times/week	1-4 times/week	1-4 times/week	Local street market	No	Yes	Always	Sometimes	Yes	Yes	Not at all
17	Male	Unmarried	Higher secondary	Urban	Good	Good	67	65	Decrease	No change	Yes	No	No	No	No	Yes	No	No	No	No	Before main meals	1-2 meals	1-2 meals	Yes	Yes	No	Not applicable	No	Lack of time	>2 liters	>2 liters	Skipped ≥1 meals	1-4 times/week	1-4 times/week	Once/day	Never	1-4 times/week	1-4 times/week	1-4 times/week	1-4 times/week	1-4 times/week	Local street market	No	No	Sometimes	Sometimes	No	No	A large part of the time
17	Male	In a relationship	Higher secondary	Urban	Good	Good	67	65	Increase	Increase	Yes	No	No	No	Yes	Yes	No	No	No	Yes	Before main meals	3-4 meals	3-4 meals	No	No	Yes	To lose weight	No	To reduce food intake	>2 liters	>2 liters	Skipped ≥1 snacks	Once/day	2-3 times/day	Once/day	Once/day	2-3 times/day	1-4 times/week	Once/day	Once/day	1-4 times/week	Local street market	Yes	Already stocking up	Always	Always	Yes	Yes	Part of the time
17	Male	Unmarried	Higher secondary	Urban	Good	Good	69	65	Increase	Increase	Yes	No	Yes	Yes	No	Yes	No	No	No	Yes	After dinner	3-4 meals	3-4 meals	Yes	Yes	No	Not applicable	Yes	Lack of time	1-2 liters	1-2 liters	Added ≥1 meals	Once/day	2-3 times/day	Once/day	2-3 times/day	2-3 times/day	1-4 times/week	Once/day	1-4 times/week	Never	Supermarket	Yes	Already stocking up	Always	Always	Yes	No	Not at all
17	Male	Unmarried	Higher secondary	Rural	Good	Good	59	66	Increase	Increase	Yes	No	No	No	No	Yes	No	No	No	No	Before main meals	3-4 meals	3-4 meals	Yes	Yes	Yes	Not applicable	Yes	To reduce food intake	1-2 liters	1-2 liters	No	1-4 times/week	Once/day	1-4 times/week	Once/day	1-4 times/week	1-4 times/week	Once/day	1-4 times/week	1-4 times/week	Grocery store	Yes	Yes	Sometimes	Sometimes	No	No	Part of the time
17	Male	Married	Higher secondary	Urban	Good	Good	70	66	Decrease	Decrease	Yes	No	Yes	No	No	Yes	No	Yes	No	No	After dinner	3-4 meals	3-4 meals	Yes	Yes	Yes	To reduce food intake	Yes	To reduce food intake	>2 liters	>2 liters	No	2-3 times/day	2-3 times/day	2-3 times/day	Once/day	Once/day	Once/day	2-3 times/day	2-3 times/day	2-3 times/day	Supermarket	Yes	Yes	Always	Always	No	No	Part of the time
17	Female	Unmarried	Higher secondary	Urban	Poor	Poor	61	67	Increase	Increase	Yes	No	Yes	Yes	No	Yes	Yes	No	No	Yes	After dinner	3-4 meals	≥4 meals	Yes	No	No	Not applicable	Yes	Lack of time	1-2 liters	1-2 liters	Added ≥1 meals	1-4 times/week	2-3 times/day	1-4 times/week	1-4 times/week	2-3 times/day	1-4 times/week	2-3 times/day	Never	Never	Supermarket	Yes	Yes	Always	Always	No	No	Not at all
17	Male	Unmarried	Higher secondary	Urban	Poor	Good	67	68	Increase	Increase	Yes	No	No	No	No	Yes	No	No	No	No	Before main meals	3-4 meals	3-4 meals	Yes	Yes	No	Not applicable	No	Not applicable	>2 liters	>2 liters	Added ≥1 meals	Once/day	2-3 times/day	Once/day	Once/day	Once/day	1-4 times/week	≥4 times/day	Never	Never	Local street market	Yes	Yes	Sometimes	Always	No	No	A small part of the time
17	Male	Unmarried	Higher secondary	Urban	Good	Good	67	68	Increase	Increase	No	No	Yes	Yes	No	Yes	Yes	No	No	No	Between main meals	≥4 meals	≥4 meals	No	No	No	Not applicable	No	Not applicable	1-2 liters	1-2 liters	Added ≥1 meals	1-4 times/week	2-3 times/day	Once/day	2-3 times/day	Once/day	Once/day	2-3 times/day	Once/day	2-3 times/day	Supermarket	Yes	Yes	Always	Always	No	Yes	A small part of the time
17	Male	Unmarried	Higher secondary	Rural	Good	Good	69	69	No change	Decrease	No	No	No	Yes	No	Yes	No	No	No	No	Between main meals	3-4 meals	1-2 meals	No	No	Yes	Lack of time	Yes	Lack of time	<1 liter	>2 liters	Added ≥1 snacks	Once/day	1-4 times/week	1-4 times/week	1-4 times/week	Once/day	2-3 times/day	2-3 times/day	Never	1-4 times/week	Supermarket	Yes	No	Always	Never	No	No	Not at all
17	Male	Unmarried	Secondary	Urban	Good	Poor	66	70	Increase	Increase	Yes	No	No	No	No	Yes	No	No	No	No	Between main meals	3-4 meals	3-4 meals	Yes	No	Yes	Lack of time	No	Not applicable	1-2 liters	1-2 liters	Skipped ≥1 meals	Once/day	Once/day	Once/day	Once/day	Once/day	Once/day	Once/day	1-4 times/week	Never	Grocery store	Yes	No	Sometimes	Sometimes	Yes	Yes	Part of the time
17	Male	In a relationship	Secondary	Urban	Poor	Good	64	72	No change	No change	Yes	No	Yes	No	No	Yes	No	No	No	No	Before main meals	≥4 meals	≥4 meals	Yes	Yes	No	Not applicable	No	Not applicable	1-2 liters	1-2 liters	No	Once/day	Once/day	2-3 times/day	2-3 times/day	≥4 times/day	1-4 times/week	2-3 times/day	1-4 times/week	1-4 times/week	Local street market	No	Yes	Always	Sometimes	No	No	Not at all
17	Male	In a relationship	Higher secondary	Urban	Good	Good	68	72	Increase	Increase	Yes	No	Yes	No	No	Yes	No	No	No	Yes	Before main meals	3-4 meals	3-4 meals	Yes	Yes	No	Not applicable	No	Not applicable	1-2 liters	1-2 liters	No	1-4 times/week	1-4 times/week	Never	1-4 times/week	Once/day	Never	Never	1-4 times/week	1-4 times/week	Local street market	No	Yes	Sometimes	Sometimes	No	No	Part of the time
17	Male	Unmarried	Secondary	Rural	Good	Good	66	75	Increase	No change	Yes	No	No	No	No	Yes	No	No	No	No	Before main meals	3-4 meals	3-4 meals	No	Yes	No	Not applicable	Yes	Not applicable	1-2 liters	1-2 liters	No	1-4 times/week	Once/day	1-4 times/week	1-4 times/week	Once/day	Never	1-4 times/week	1-4 times/week	Never	I do not go out for shopping	Don't know	No	Always	Always	No	No	Part of the time
17	Male	Unmarried	Secondary	Rural	Good	Good	66	75	Increase	No change	Yes	No	No	No	No	Yes	No	No	No	No	Before main meals	3-4 meals	3-4 meals	Yes	Yes	Yes	Not applicable	No	Not applicable	1-2 liters	1-2 liters	No	1-4 times/week	Once/day	1-4 times/week	1-4 times/week	Once/day	Never	1-4 times/week	1-4 times/week	Never	I do not go out for shopping	No	No	Always	Always	No	No	Part of the time
17	Male	Unmarried	Higher secondary	Urban	Good	Good	69	75	Increase	Increase	Yes	No	No	No	No	Yes	No	No	No	No	Before main meals	3-4 meals	3-4 meals	Yes	Yes	Yes	To lose weight	No	Not applicable	1-2 liters	1-2 liters	No	Once/day	Once/day	Once/day	1-4 times/week	2-3 times/day	Never	1-4 times/week	Never	Never	Local street market	No	Yes	Sometimes	Sometimes	Yes	No	A small part of the time
17	Male	Unmarried	Higher secondary	Urban	Good	Good	70	77	Increase	No change	Yes	No	No	No	No	Yes	No	No	No	No	Before main meals	3-4 meals	3-4 meals	No	Yes	No	Not applicable	No	Not applicable	1-2 liters	1-2 liters	No	1-4 times/week	1-4 times/week	Never	1-4 times/week	Never	1-4 times/week	2-3 times/day	1-4 times/week	Never	Grocery store	Yes	Yes	Sometimes	Always	No	No	A large part of the time
17	Male	Unmarried	Higher secondary	Urban	Good	Good	70	77	Increase	No change	Yes	No	No	No	No	Yes	No	No	No	No	Before main meals	3-4 meals	≥4 meals	Yes	Yes	No	Not applicable	No	Not applicable	1-2 liters	1-2 liters	No	1-4 times/week	Once/day	Once/day	1-4 times/week	1-4 times/week	Once/day	1-4 times/week	1-4 times/week	2-3 times/day	Supermarket	Don't know	No	Sometimes	Sometimes	No	No	Part of the time
17	Male	Unmarried	Higher secondary	Urban	Good	Good	171	79	Decrease	Decrease	Yes	No	No	No	No	Yes	No	No	No	No	Before main meals	3-4 meals	3-4 meals	Yes	Yes	No	To lose weight	No	To lose weight	>2 liters	>2 liters	No	≥4 times/day	≥4 times/day	≥4 times/day	1-4 times/week	1-4 times/week	1-4 times/week	≥4 times/day	Never	Never	Local street market	Yes	Yes	Always	Always	No	No	Part of the time
17	Male	Unmarried	Higher secondary	Rural	Good	Poor	66	80	Unaware	No change	Yes	No	No	No	No	Yes	No	No	No	No	Before main meals	3-4 meals	3-4 meals	Yes	Yes	No	Not applicable	No	Not applicable	>2 liters	>2 liters	No	1-4 times/week	2-3 times/day	1-4 times/week	1-4 times/week	2-3 times/day	1-4 times/week	≥4 times/day	1-4 times/week	Never	Supermarket	No	Yes	Always	Always	No	No	A small part of the time
17	Male	In a relationship	Secondary	Urban	Poor	Poor	68	80	Increase	Unaware	Yes	Yes	No	No	No	Yes	No	No	No	No	Between main meals	1-2 meals	1-2 meals	Yes	Yes	Yes	Lack of appetite	Yes	Lack of appetite	>2 liters	>2 liters	Skipped ≥1 meals	1-4 times/week	1-4 times/week	1-4 times/week	Once/day	2-3 times/day	Never	2-3 times/day	1-4 times/week	Never	Local street market	No	No	Never	Never	No	No	A small part of the time
17	Male	Unmarried	Higher secondary	Urban	Poor	Good	69	87	No change	Increase	Yes	No	No	No	No	No	No	No	Yes	No	Before main meals	≥4 meals	≥4 meals	Yes	No	No	Not applicable	Yes	Lack of appetite	<1 liter	<1 liter	Skipped ≥1 meals	Never	Never	1-4 times/week	Once/day	2-3 times/day	1-4 times/week	1-4 times/week	1-4 times/week	Never	Supermarket	Yes	Yes	Always	Sometimes	No	No	A small part of the time
17	Male	Unmarried	Secondary	Rural	Good	Poor	65	94	Unaware	Unaware	Yes	No	No	No	No	No	No	No	No	Yes	Between main meals	3-4 meals	3-4 meals	Yes	Yes	No	Not applicable	No	Not applicable	>2 liters	>2 liters	No	2-3 times/day	2-3 times/day	1-4 times/week	1-4 times/week	2-3 times/day	1-4 times/week	≥4 times/day	1-4 times/week	1-4 times/week	Local street market	Yes	No	Always	Always	No	No	Not at all
18	Female	Unmarried	Higher secondary	Rural	Poor	Poor	60	39	Decrease	Decrease	Yes	No	No	No	No	Yes	No	No	No	No	Before main meals	3-4 meals	3-4 meals	Yes	Yes	No	Not applicable	No	Not applicable	>2 liters	>2 liters	Added ≥1 meals	1-4 times/week	2-3 times/day	1-4 times/week	2-3 times/day	2-3 times/day	1-4 times/week	Once/day	Never	Never	Local street market	Yes	No	Always	Always	No	No	Part of the time
18	Female	Unmarried	Higher secondary	Rural	Poor	Poor	60	40	Unaware	No change	No	No	No	No	Yes	Yes	No	No	No	No	Before main meals	1-2 meals	3-4 meals	Yes	Yes	No	Not applicable	No	Not applicable	1-2 liters	1-2 liters	No	Once/day	Once/day	Once/day	Once/day	Once/day	1-4 times/week	2-3 times/day	Once/day	1-4 times/week	Local street market	Yes	No	Always	Always	No	No	A small part of the time
18	Female	Unmarried	Higher secondary	Rural	Good	Good	62	40	Increase	No change	Yes	No	No	No	No	Yes	No	No	No	No	Before main meals	3-4 meals	3-4 meals	Yes	Yes	No	Not applicable	No	Not applicable	1-2 liters	1-2 liters	No	1-4 times/week	2-3 times/day	Once/day	2-3 times/day	2-3 times/day	Once/day	2-3 times/day	1-4 times/week	Never	Local street market	No	No	Always	Always	No	No	Part of the time
18	Female	Unmarried	Higher secondary	Urban	Poor	Good	50	42	Decrease	Decrease	Yes	No	No	No	No	Yes	No	No	No	No	Before main meals	3-4 meals	3-4 meals	Yes	No	No	Lack of appetite	No	Lack of appetite	>2 liters	>2 liters	Skipped ≥1 snacks	1-4 times/week	Once/day	1-4 times/week	Once/day	2-3 times/day	1-4 times/week	1-4 times/week	1-4 times/week	Never	Local street market	Yes	Yes	Always	Always	No	No	Part of the time
18	Female	Unmarried	Higher secondary	Urban	Poor	Good	60	42	Unaware	Increase	Yes	Yes	No	No	Yes	Yes	Yes	No	No	Yes	Before main meals	3-4 meals	3-4 meals	Yes	Yes	No	Not applicable	No	Not applicable	>2 liters	>2 liters	Added ≥1 snacks	Once/day	1-4 times/week	Once/day	2-3 times/day	Once/day	1-4 times/week	Once/day	1-4 times/week	1-4 times/week	Local street market	No	No	Sometimes	Always	No	No	Part of the time
18	Female	Unmarried	Higher secondary	Rural	Good	Good	60	45	No change	No change	Yes	No	No	No	No	Yes	No	No	No	No	Before main meals	3-4 meals	3-4 meals	Yes	Yes	No	Not applicable	No	Not applicable	1-2 liters	1-2 liters	No	Once/day	2-3 times/day	Once/day	2-3 times/day	Once/day	1-4 times/week	Once/day	1-4 times/week	Never	I do not go out for shopping	Don't know	No	Always	Always	No	No	Not at all
18	Female	Unmarried	Secondary	Rural	Good	Poor	60	46	No change	No change	Yes	No	No	No	Yes	Yes	No	No	No	No	After dinner	3-4 meals	≥4 meals	No	No	No	Not applicable	No	Fasting	1-2 liters	1-2 liters	Added ≥1 snacks	Once/day	Once/day	1-4 times/week	1-4 times/week	2-3 times/day	1-4 times/week	Once/day	1-4 times/week	1-4 times/week	I do not go out for shopping	Yes	Yes	Sometimes	Always	No	No	Part of the time
18	Male	In a relationship	Higher secondary	Rural	Poor	Good	66	46	No change	No change	Yes	No	No	No	No	Yes	No	No	No	No	Before main meals	1-2 meals	1-2 meals	No	No	Yes	Lack of appetite	Yes	Lack of appetite	<1 liter	<1 liter	No	1-4 times/week	Never	Once/day	Once/day	Once/day	Once/day	2-3 times/day	1-4 times/week	1-4 times/week	I do not go out for shopping	Don't know	Already stocking up	Always	Always	No	No	Not at all
18	Female	Unmarried	Higher secondary	Rural	Good	Poor	55	47	Unaware	Unaware	Yes	No	No	No	Yes	Yes	No	Yes	No	No	Between main meals	3-4 meals	3-4 meals	Yes	Yes	Yes	Not applicable	No	To reduce food intake	1-2 liters	1-2 liters	No	Once/day	2-3 times/day	1-4 times/week	2-3 times/day	2-3 times/day	1-4 times/week	2-3 times/day	1-4 times/week	Never	I do not go out for shopping	Yes	Yes	Always	Sometimes	No	No	A small part of the time
18	Female	Unmarried	Higher secondary	Urban	Poor	Poor	60	47	No change	No change	Yes	No	No	No	No	Yes	No	No	No	No	Before main meals	3-4 meals	3-4 meals	Yes	Yes	No	Not applicable	No	Not applicable	1-2 liters	1-2 liters	No	Once/day	Once/day	Once/day	Once/day	Once/day	Once/day	Never	Never	Never	Local street market	No	Yes	Always	Always	No	No	A small part of the time
18	Female	Unmarried	Secondary	Rural	Good	Good	60	48	Increase	No change	Yes	No	No	No	Yes	Yes	No	No	No	No	Between main meals	3-4 meals	3-4 meals	No	Yes	Yes	Not applicable	No	Not applicable	1-2 liters	1-2 liters	Added ≥1 snacks	Once/day	Once/day	Once/day	1-4 times/week	2-3 times/day	1-4 times/week	1-4 times/week	1-4 times/week	1-4 times/week	I do not go out for shopping	Yes	Yes	Always	Always	No	No	Part of the time
18	Male	Unmarried	Higher secondary	Rural	Good	Good	78	48	No change	Decrease	Yes	No	No	No	No	Yes	No	No	No	No	After dinner	3-4 meals	3-4 meals	Yes	Yes	No	Lack of time	No	Lack of time	1-2 liters	1-2 liters	No	1-4 times/week	1-4 times/week	Never	1-4 times/week	Never	1-4 times/week	1-4 times/week	1-4 times/week	Never	Local street market	No	No	Sometimes	Sometimes	No	No	Part of the time
18	Female	Married	Higher secondary	Rural	Good	Good	62	49	Decrease	Decrease	Yes	Yes	No	No	Yes	Yes	No	No	No	Yes	Before main meals	1-2 meals	3-4 meals	Yes	Yes	No	Not applicable	No	Lack of appetite	1-2 liters	>2 liters	No	2-3 times/day	2-3 times/day	Once/day	1-4 times/week	Never	Never	1-4 times/week	Never	1-4 times/week	Grocery store	Yes	Yes	Always	Sometimes	No	No	A small part of the time
18	Male	Unmarried	Higher secondary	Rural	Good	Good	60	50	No change	Increase	Yes	No	No	No	No	No	No	No	No	Yes	Before main meals	3-4 meals	3-4 meals	Yes	Yes	No	Not applicable	No	Not applicable	>2 liters	>2 liters	No	Once/day	1-4 times/week	Once/day	2-3 times/day	Once/day	1-4 times/week	2-3 times/day	Once/day	Never	Local street market	Yes	Yes	Always	Always	No	No	Not at all
18	Female	Unmarried	Secondary	Rural	Good	Poor	60	50	Increase	No change	Yes	No	No	No	Yes	Yes	No	No	No	Yes	Between main meals	3-4 meals	≥4 meals	No	Yes	Yes	Not applicable	No	Not applicable	1-2 liters	1-2 liters	No	Once/day	Once/day	1-4 times/week	1-4 times/week	2-3 times/day	1-4 times/week	1-4 times/week	1-4 times/week	Once/day	Local street market	Don't know	Already stocking up	Sometimes	Always	No	No	Part of the time
18	Female	Unmarried	Higher secondary	Rural	Good	Poor	60	50	Increase	No change	Yes	No	No	No	No	Yes	No	No	No	No	After dinner	3-4 meals	≥4 meals	Yes	Yes	No	Not applicable	No	Fasting	1-2 liters	1-2 liters	Added ≥1 snacks	1-4 times/week	Once/day	Once/day	1-4 times/week	2-3 times/day	1-4 times/week	Once/day	1-4 times/week	1-4 times/week	I do not go out for shopping	Yes	Yes	Always	Always	No	No	Part of the time
18	Female	Married	Higher secondary	Rural	Poor	Poor	60	51	Increase	Decrease	No	No	Yes	No	No	Yes	No	No	No	No	Before main meals	≥4 meals	3-4 meals	Yes	Yes	No	Not applicable	No	Not applicable	<1 liter	>2 liters	No	Once/day	1-4 times/week	≥4 times/day	1-4 times/week	Once/day	1-4 times/week	≥4 times/day	1-4 times/week	1-4 times/week	Supermarket	Yes	Yes	Always	Sometimes	No	No	Part of the time
18	Female	Unmarried	Secondary	Rural	Poor	Poor	60	51	Increase	Increase	Yes	No	No	No	No	Yes	No	No	No	No	Before main meals	3-4 meals	≥4 meals	Yes	Yes	No	Not applicable	No	Not applicable	1-2 liters	1-2 liters	No	Once/day	Once/day	Once/day	Once/day	2-3 times/day	1-4 times/week	Once/day	1-4 times/week	1-4 times/week	I do not go out for shopping	Don't know	Already stocking up	Sometimes	Always	No	No	Part of the time
18	Female	Unmarried	Secondary	Rural	Good	Good	60	52	Increase	No change	Yes	No	No	No	No	Yes	No	No	No	No	After dinner	3-4 meals	≥4 meals	Yes	Yes	No	Not applicable	No	Not applicable	>2 liters	>2 liters	No	Once/day	Once/day	Once/day	1-4 times/week	2-3 times/day	1-4 times/week	2-3 times/day	1-4 times/week	1-4 times/week	I do not go out for shopping	Yes	Yes	Always	Always	No	No	Part of the time
18	Female	Unmarried	Higher secondary	Urban	Poor	Good	62	52	Increase	Increase	Yes	No	No	No	No	Yes	No	No	No	No	Between main meals	3-4 meals	3-4 meals	Yes	Yes	No	Not applicable	No	Not applicable	1-2 liters	>2 liters	Added ≥1 meals	Once/day	2-3 times/day	Once/day	2-3 times/day	2-3 times/day	Once/day	Never	2-3 times/day	Never	Supermarket	Yes	Yes	Sometimes	Always	No	No	Part of the time
18	Female	Unmarried	Higher secondary	Rural	Poor	Good	63	52	No change	Decrease	No	No	No	Yes	No	Yes	No	No	No	No	Before main meals	3-4 meals	3-4 meals	Yes	Yes	Yes	Lack of time	Yes	Fasting	>2 liters	>2 liters	No	1-4 times/week	1-4 times/week	Once/day	Once/day	Once/day	1-4 times/week	1-4 times/week	1-4 times/week	1-4 times/week	Local street market	Yes	Yes	Sometimes	Sometimes	No	No	Part of the time
18	Female	Unmarried	Higher secondary	Urban	Good	Good	64	52	Increase	Increase	Yes	No	No	No	Yes	Yes	Yes	Yes	Yes	No	After dinner	3-4 meals	≥4 meals	Yes	Yes	Yes	Lack of time	No	Fasting	1-2 liters	>2 liters	Added ≥1 snacks	2-3 times/day	Once/day	Once/day	2-3 times/day	Once/day	Once/day	2-3 times/day	2-3 times/day	Never	Supermarket	Yes	Yes	Always	Always	No	No	Part of the time
18	Male	Unmarried	Higher secondary	Urban	Poor	Good	67	53	Decrease	Decrease	Yes	Yes	No	Yes	No	Yes	No	No	No	No	Between main meals	3-4 meals	3-4 meals	Yes	Yes	No	Not applicable	Yes	Lack of appetite	>2 liters	1-2 liters	Added ≥1 snacks	Never	1-4 times/week	1-4 times/week	2-3 times/day	≥4 times/day	Never	2-3 times/day	2-3 times/day	Never	Local street market	Yes	Yes	Sometimes	Sometimes	No	No	Part of the time
18	Male	Unmarried	Higher secondary	Rural	Good	Good	67	53	No change	No change	Yes	No	No	No	Yes	Yes	No	No	No	Yes	Before main meals	3-4 meals	3-4 meals	Yes	Yes	No	Not applicable	No	Not applicable	>2 liters	>2 liters	No	Once/day	1-4 times/week	Once/day	1-4 times/week	2-3 times/day	1-4 times/week	1-4 times/week	1-4 times/week	Once/day	Local street market	Yes	No	Always	Sometimes	No	No	Part of the time
18	Male	Unmarried	Higher secondary	Rural	Good	Good	68	53	Increase	No change	Yes	No	No	No	No	Yes	No	No	No	No	After dinner	3-4 meals	≥4 meals	Yes	Yes	No	Not applicable	No	Not applicable	1-2 liters	1-2 liters	No	Once/day	Once/day	Once/day	Once/day	2-3 times/day	1-4 times/week	Once/day	1-4 times/week	1-4 times/week	I do not go out for shopping	Yes	Yes	Sometimes	Sometimes	No	No	Part of the time
18	Female	Unmarried	Secondary	Urban	Good	Poor	62.4	54	No change	No change	Yes	No	No	No	No	Yes	No	No	No	No	After dinner	3-4 meals	≥4 meals	No	No	No	Not applicable	No	Not applicable	1-2 liters	1-2 liters	Added ≥1 snacks	1-4 times/week	Once/day	1-4 times/week	1-4 times/week	2-3 times/day	1-4 times/week	Once/day	1-4 times/week	1-4 times/week	I do not go out for shopping	Don't know	Yes	Sometimes	Always	No	No	Part of the time
18	Female	Unmarried	Higher secondary	Urban	Good	Good	63.5	54	Increase	Increase	Yes	No	No	No	No	Yes	No	No	No	Yes	Before main meals	3-4 meals	3-4 meals	Yes	Yes	No	Not applicable	No	Not applicable	>2 liters	>2 liters	No	2-3 times/day	1-4 times/week	Once/day	1-4 times/week	1-4 times/week	Once/day	2-3 times/day	Never	Never	Local street market	Yes	Yes	Always	Always	No	No	Part of the time
18	Female	Unmarried	Higher secondary	Rural	Poor	Poor	52	55	Increase	Increase	Yes	No	No	No	No	Yes	No	No	No	No	After dinner	3-4 meals	3-4 meals	Yes	Yes	No	Not applicable	Yes	Lack of time	1-2 liters	1-2 liters	Skipped ≥1 snacks	1-4 times/week	Once/day	Once/day	Once/day	2-3 times/day	1-4 times/week	Once/day	1-4 times/week	Never	I do not go out for shopping	Yes	No	Sometimes	Sometimes	Yes	Yes	Not at all
18	Female	Unmarried	Secondary	Rural	Good	Poor	60	55	Increase	No change	Yes	No	No	No	Yes	Yes	No	No	No	No	Between main meals	3-4 meals	≥4 meals	No	No	No	Not applicable	No	Not applicable	1-2 liters	1-2 liters	Added ≥1 snacks	Once/day	Once/day	1-4 times/week	1-4 times/week	2-3 times/day	1-4 times/week	Once/day	1-4 times/week	1-4 times/week	I do not go out for shopping	Yes	Yes	Always	Always	No	No	Part of the time
18	Female	Unmarried	Higher secondary	Rural	Good	Poor	62	55	Increase	Increase	No	No	No	No	Yes	Yes	No	No	No	No	Before main meals	1-2 meals	3-4 meals	Yes	Yes	Yes	Lack of appetite	No	Not applicable	1-2 liters	>2 liters	Added ≥1 meals	1-4 times/week	1-4 times/week	Once/day	Once/day	Once/day	1-4 times/week	Once/day	1-4 times/week	Never	Local street market	Yes	Yes	Always	Always	No	No	Part of the time
18	Male	Unmarried	Higher secondary	Urban	Good	Good	65	55	Increase	Increase	No	No	No	No	Yes	No	No	No	No	Yes	Before main meals	3-4 meals	3-4 meals	Yes	Yes	No	Lack of time	No	Lack of time	>2 liters	>2 liters	No	1-4 times/week	2-3 times/day	Once/day	Once/day	2-3 times/day	Never	Once/day	Never	Never	I do not go out for shopping	Yes	Yes	Always	Always	No	No	Part of the time
18	Male	Unmarried	Higher secondary	Rural	Good	Good	66	55	Increase	Increase	Yes	No	No	No	No	Yes	No	No	No	No	Before main meals	3-4 meals	3-4 meals	No	Yes	Yes	Lack of appetite	Yes	To reduce food intake	1-2 liters	>2 liters	Skipped ≥1 snacks	1-4 times/week	1-4 times/week	1-4 times/week	1-4 times/week	1-4 times/week	Never	Once/day	Never	Never	Local street market	Yes	Yes	Always	Sometimes	No	No	Part of the time
18	Female	Unmarried	Higher secondary	Rural	Good	Good	60	56	Decrease	Decrease	Yes	No	No	No	No	No	No	No	No	Yes	Before main meals	1-2 meals	3-4 meals	Yes	Yes	No	Not applicable	No	Not applicable	>2 liters	>2 liters	No	1-4 times/week	1-4 times/week	Never	1-4 times/week	1-4 times/week	Never	Never	Once/day	Never	I do not go out for shopping	Don't know	Already stocking up	Never	Sometimes	No	No	Part of the time
18	Female	In a relationship	Higher secondary	Rural	Poor	Poor	61	56	Increase	Unaware	Yes	Yes	No	Yes	Yes	Yes	No	No	No	Yes	Before main meals	3-4 meals	≥4 meals	Yes	Yes	Yes	To lose weight	Yes	To lose weight	1-2 liters	>2 liters	Skipped ≥1 meals	2-3 times/day	Once/day	Once/day	Once/day	Never	Never	Once/day	1-4 times/week	Never	Grocery store	No	No	Sometimes	Always	No	No	A small part of the time
18	Male	Unmarried	Secondary	Rural	Good	Good	63.6	56	Increase	Increase	No	No	No	No	Yes	Yes	No	No	No	No	Between main meals	3-4 meals	≥4 meals	Yes	Yes	No	Not applicable	No	Not applicable	>2 liters	>2 liters	Added ≥1 meals	Once/day	Once/day	Once/day	1-4 times/week	2-3 times/day	1-4 times/week	1-4 times/week	1-4 times/week	1-4 times/week	Local street market	Yes	Yes	Always	Always	No	No	Part of the time
18	Male	Unmarried	Secondary	Urban	Poor	Poor	67.2	56	No change	Increase	Yes	No	No	Yes	Yes	Yes	No	No	No	Yes	After dinner	3-4 meals	≥4 meals	Yes	Yes	No	Not applicable	No	Not applicable	>2 liters	>2 liters	No	Once/day	Once/day	Once/day	1-4 times/week	2-3 times/day	1-4 times/week	1-4 times/week	1-4 times/week	1-4 times/week	Local street market	Yes	Yes	Sometimes	Always	No	No	Part of the time
18	Male	Unmarried	Higher secondary	Urban	Poor	Good	73	56	No change	Decrease	Yes	No	No	No	No	Yes	No	No	No	No	Before main meals	1-2 meals	1-2 meals	No	Yes	Yes	Lack of time	Yes	Lack of time	<1 liter	<1 liter	Skipped ≥1 meals	1-4 times/week	Once/day	Never	Once/day	2-3 times/day	1-4 times/week	1-4 times/week	1-4 times/week	1-4 times/week	Local street market	No	No	Sometimes	Never	No	No	Part of the time
18	Female	Married	Higher secondary	Rural	Good	Poor	61	57	Increase	Unaware	Yes	No	No	No	No	No	No	No	No	Yes	Before main meals	3-4 meals	≥4 meals	Yes	Yes	Yes	To lose weight	Yes	To lose weight	1-2 liters	1-2 liters	No	2-3 times/day	Once/day	1-4 times/week	2-3 times/day	1-4 times/week	Never	1-4 times/week	1-4 times/week	Never	Grocery store	No	No	Always	Sometimes	No	No	Part of the time
18	Female	Unmarried	Higher secondary	Urban	Good	Good	64	57	No change	No change	Yes	No	No	No	No	Yes	No	No	No	Yes	Before main meals	1-2 meals	3-4 meals	Yes	Yes	No	Not applicable	No	Not applicable	1-2 liters	1-2 liters	Skipped ≥1 snacks	Once/day	1-4 times/week	Once/day	Never	Never	1-4 times/week	1-4 times/week	Never	Never	Grocery store	No	No	Never	Sometimes	No	No	A large part of the time
18	Male	Unmarried	Higher secondary	Urban	Good	Good	65	57	Decrease	Unaware	Yes	No	No	Yes	Yes	Yes	No	No	No	Yes	Before main meals	3-4 meals	3-4 meals	Yes	Yes	Yes	To lose weight	Yes	To lose weight	1-2 liters	>2 liters	Skipped ≥1 meals	Once/day	2-3 times/day	2-3 times/day	1-4 times/week	1-4 times/week	Never	1-4 times/week	Never	Never	Grocery store	Yes	Yes	Always	Always	No	No	A small part of the time
18	Male	In a relationship	Higher secondary	Urban	Good	Good	66	57	No change	No change	Yes	No	No	No	No	Yes	No	No	No	No	Before main meals	3-4 meals	3-4 meals	Yes	Yes	No	Not applicable	No	Not applicable	1-2 liters	1-2 liters	No	1-4 times/week	1-4 times/week	1-4 times/week	Once/day	Never	1-4 times/week	1-4 times/week	1-4 times/week	Never	Local street market	Yes	No	Always	Sometimes	No	No	A small part of the time
18	Female	In a relationship	Higher secondary	Rural	Good	Good	65	58	Increase	Increase	Yes	No	No	No	No	No	No	No	No	Yes	After dinner	1-2 meals	3-4 meals	Yes	Yes	Yes	Lack of time	No	Not applicable	1-2 liters	>2 liters	Added ≥1 meals	Once/day	Once/day	Once/day	1-4 times/week	1-4 times/week	1-4 times/week	Once/day	1-4 times/week	Never	Local street market	Yes	Yes	Always	Sometimes	No	No	A large part of the time
18	Male	Unmarried	Secondary	Urban	Good	Good	67	58	No change	No change	Yes	No	No	No	No	Yes	No	No	No	No	Before main meals	3-4 meals	3-4 meals	Yes	Yes	No	Not applicable	No	Not applicable	1-2 liters	>2 liters	No	1-4 times/week	1-4 times/week	1-4 times/week	Once/day	1-4 times/week	Once/day	1-4 times/week	Never	Never	Local street market	Yes	No	Always	Sometimes	No	No	A small part of the time
18	Female	Unmarried	Higher secondary	Urban	Good	Good	68	58	Increase	Increase	No	No	No	Yes	No	Yes	No	No	No	No	Between main meals	≥4 meals	3-4 meals	Yes	Yes	No	Not applicable	No	Not applicable	>2 liters	>2 liters	No	Once/day	Once/day	Once/day	Once/day	Once/day	Once/day	Once/day	1-4 times/week	Never	Supermarket	Don't know	No	Always	Always	No	No	Part of the time
18	Female	Unmarried	Higher secondary	Urban	Good	Good	60	59	No change	No change	Yes	No	Yes	Yes	No	Yes	No	No	No	No	Before main meals	≥4 meals	≥4 meals	No	Yes	Yes	Lack of appetite	No	Not applicable	1-2 liters	1-2 liters	No	1-4 times/week	1-4 times/week	1-4 times/week	1-4 times/week	1-4 times/week	Never	1-4 times/week	Never	Never	Local street market	Don't know	Already stocking up	Sometimes	Sometimes	Yes	Yes	A small part of the time
18	Male	Unmarried	Higher secondary	Rural	Good	Good	65	59	Increase	No change	No	Yes	No	No	Yes	Yes	No	No	Yes	Yes	Before main meals	1-2 meals	3-4 meals	No	No	No	Not applicable	No	Not applicable	1-2 liters	>2 liters	Skipped ≥1 snacks	1-4 times/week	Once/day	Once/day	1-4 times/week	1-4 times/week	Never	Never	1-4 times/week	1-4 times/week	Grocery store	Yes	No	Always	Always	Yes	Yes	Part of the time
18	Male	In a relationship	Higher secondary	Urban	Good	Good	68	59	Increase	Increase	Yes	No	Yes	No	Yes	Yes	No	No	No	Yes	Between main meals	3-4 meals	3-4 meals	Yes	Yes	Yes	To lose weight	Yes	To lose weight	1-2 liters	>2 liters	Skipped ≥1 meals	2-3 times/day	Once/day	Once/day	Once/day	Never	Never	Once/day	Never	Never	Supermarket	Yes	Yes	Sometimes	Sometimes	Yes	Yes	Part of the time
18	Female	Married	Higher secondary	Rural	Poor	Poor	53	60	Increase	Increase	Yes	No	Yes	Yes	No	Yes	No	No	No	Yes	After dinner	3-4 meals	≥4 meals	Yes	Yes	No	Not applicable	No	Not applicable	>2 liters	>2 liters	Added ≥1 meals	1-4 times/week	Once/day	Once/day	Once/day	2-3 times/day	1-4 times/week	Once/day	1-4 times/week	Never	Local street market	No	Yes	Sometimes	Never	Yes	Yes	Not at all
18	Male	Unmarried	Higher secondary	Urban	Good	Good	60.7	60	No change	No change	Yes	No	No	No	No	Yes	No	No	No	No	Before main meals	1-2 meals	1-2 meals	No	No	No	Not applicable	No	Not applicable	>2 liters	>2 liters	No	Never	1-4 times/week	1-4 times/week	1-4 times/week	1-4 times/week	1-4 times/week	2-3 times/day	2-3 times/day	2-3 times/day	Local street market	Yes	No	Always	Always	No	No	Not at all
18	Female	Unmarried	Higher secondary	Rural	Good	Good	62	60	Increase	Increase	Yes	No	No	No	No	Yes	No	No	No	No	Before main meals	1-2 meals	1-2 meals	No	No	No	To reduce food intake	Yes	To reduce food intake	<1 liter	<1 liter	No	Once/day	2-3 times/day	≥4 times/day	2-3 times/day	2-3 times/day	2-3 times/day	2-3 times/day	2-3 times/day	2-3 times/day	Grocery store	No	No	Sometimes	Sometimes	No	No	Part of the time
18	Female	Unmarried	Higher secondary	Urban	Poor	Poor	63	60	Increase	Unaware	Yes	No	Yes	No	No	Yes	No	No	No	No	Before main meals	3-4 meals	3-4 meals	Yes	No	No	Not applicable	Yes	To reduce food intake	1-2 liters	1-2 liters	Skipped ≥1 meals	Never	1-4 times/week	Never	1-4 times/week	2-3 times/day	Never	1-4 times/week	Never	Never	I do not go out for shopping	No	Yes	Always	Always	No	No	Part of the time
18	Male	In a relationship	Higher secondary	Rural	Poor	Poor	67	60	No change	Unaware	No	Yes	Yes	Yes	No	No	Yes	No	Yes	No	Between main meals	3-4 meals	3-4 meals	Yes	Yes	No	Not applicable	Yes	Lack of appetite	1-2 liters	1-2 liters	Skipped ≥1 snacks	1-4 times/week	1-4 times/week	1-4 times/week	Once/day	2-3 times/day	Never	Once/day	1-4 times/week	Never	Local street market	Yes	No	Sometimes	Sometimes	Yes	Yes	Part of the time
18	Male	Unmarried	Higher secondary	Urban	Good	Good	67	60	No change	Increase	Yes	No	No	No	No	Yes	No	No	No	No	Before main meals	1-2 meals	1-2 meals	No	No	No	Not applicable	Yes	Not applicable	1-2 liters	1-2 liters	Skipped ≥1 snacks	1-4 times/week	Once/day	Once/day	Once/day	2-3 times/day	1-4 times/week	Never	Never	Never	Grocery store	Yes	Yes	Sometimes	Never	No	No	A small part of the time
18	Female	In a relationship	Higher secondary	Urban	Good	Good	55	61	Increase	Increase	No	No	Yes	Yes	No	Yes	Yes	No	Yes	No	After dinner	3-4 meals	≥4 meals	No	No	No	Not applicable	No	Not applicable	1-2 liters	1-2 liters	Added ≥1 snacks	Once/day	≥4 times/day	2-3 times/day	2-3 times/day	2-3 times/day	2-3 times/day	≥4 times/day	Once/day	Once/day	Supermarket	Yes	Already stocking up	Always	Always	No	No	A small part of the time
18	Male	Unmarried	Higher secondary	Rural	Poor	Poor	63	62	No change	No change	Yes	No	No	No	No	Yes	No	No	No	No	Before main meals	1-2 meals	1-2 meals	Yes	Yes	Yes	To lose weight	Yes	To lose weight	>2 liters	>2 liters	No	1-4 times/week	Once/day	1-4 times/week	Once/day	Once/day	1-4 times/week	Once/day	1-4 times/week	1-4 times/week	Local street market	Yes	No	Always	Sometimes	No	No	Part of the time
18	Female	Unmarried	Higher secondary	Urban	Good	Good	63	62	Increase	No change	Yes	No	No	No	No	Yes	No	No	No	No	Before main meals	1-2 meals	3-4 meals	Yes	Yes	No	Not applicable	No	Not applicable	1-2 liters	1-2 liters	No	Once/day	2-3 times/day	Once/day	2-3 times/day	2-3 times/day	1-4 times/week	≥4 times/day	Never	Never	I do not go out for shopping	Yes	No	Always	Always	No	No	Part of the time
18	Female	Unmarried	Higher secondary	Urban	Good	Good	65	62	Increase	Increase	Yes	No	No	No	No	Yes	No	No	No	No	After dinner	3-4 meals	3-4 meals	Yes	Yes	No	Not applicable	No	Not applicable	1-2 liters	1-2 liters	Added ≥1 meals	2-3 times/day	1-4 times/week	2-3 times/day	≥4 times/day	2-3 times/day	Once/day	2-3 times/day	Never	Never	Local street market	Yes	Yes	Always	Sometimes	No	No	A small part of the time
18	Male	Unmarried	Higher secondary	Urban	Good	Good	65	63	No change	No change	Yes	No	No	No	Yes	Yes	No	No	No	Yes	Between main meals	3-4 meals	3-4 meals	No	No	No	Not applicable	No	Not applicable	1-2 liters	1-2 liters	No	1-4 times/week	Once/day	1-4 times/week	2-3 times/day	2-3 times/day	1-4 times/week	Once/day	1-4 times/week	1-4 times/week	Supermarket	Yes	Already stocking up	Always	Always	No	No	Part of the time
18	Male	Unmarried	Higher secondary	Rural	Good	Good	36	65	No change	No change	Yes	No	No	No	No	Yes	No	No	No	No	Before main meals	3-4 meals	1-2 meals	Yes	Yes	No	Not applicable	Yes	Not applicable	1-2 liters	1-2 liters	No	Once/day	1-4 times/week	Once/day	Once/day	Once/day	Once/day	Once/day	Once/day	1-4 times/week	Local street market	Yes	Yes	Always	Always	No	No	A small part of the time
18	Female	Married	Higher secondary	Urban	Good	Good	62	65	Increase	Increase	Yes	No	No	No	No	Yes	No	No	No	No	Before main meals	3-4 meals	3-4 meals	Yes	Yes	Yes	To lose weight	Yes	To lose weight	1-2 liters	>2 liters	No	1-4 times/week	Once/day	1-4 times/week	Once/day	Once/day	Once/day	Once/day	1-4 times/week	Never	Local street market	Yes	Yes	Always	Always	No	No	Part of the time
18	Male	In a relationship	Higher secondary	Urban	Poor	Poor	65	65	Increase	No change	No	No	Yes	Yes	No	Yes	No	No	No	No	Before main meals	1-2 meals	3-4 meals	No	Yes	No	Not applicable	No	Not applicable	1-2 liters	>2 liters	Added ≥1 snacks	1-4 times/week	1-4 times/week	Never	2-3 times/day	2-3 times/day	1-4 times/week	Once/day	Never	Never	Grocery store	Yes	No	Sometimes	Always	No	No	A large part of the time
18	Male	Unmarried	Higher secondary	Rural	Poor	Poor	68	65	Increase	No change	Yes	No	No	No	No	Yes	No	No	No	No	Before main meals	3-4 meals	3-4 meals	Yes	Yes	No	Not applicable	No	Not applicable	1-2 liters	>2 liters	No	Never	Once/day	1-4 times/week	Once/day	1-4 times/week	1-4 times/week	1-4 times/week	Once/day	Never	Grocery store	Yes	Yes	Always	Sometimes	Yes	Yes	Part of the time
18	Male	Unmarried	Higher secondary	Urban	Good	Good	69	65	No change	No change	No	No	Yes	Yes	No	Yes	No	No	No	Yes	After dinner	3-4 meals	3-4 meals	Yes	Yes	Yes	Not applicable	Yes	Lack of time	1-2 liters	1-2 liters	No	Once/day	2-3 times/day	2-3 times/day	2-3 times/day	2-3 times/day	Once/day	2-3 times/day	Once/day	1-4 times/week	Supermarket	Yes	Yes	Always	Always	Yes	Yes	A small part of the time
18	Male	Unmarried	Higher secondary	Urban	Good	Good	66	67	Decrease	Increase	Yes	Yes	Yes	Yes	No	Yes	No	No	No	No	Before main meals	3-4 meals	1-2 meals	Yes	No	No	Not applicable	Yes	Lack of time	1-2 liters	<1 liter	No	1-4 times/week	Never	Once/day	2-3 times/day	2-3 times/day	1-4 times/week	Never	Never	Never	I do not go out for shopping	No	No	Sometimes	Never	Yes	Yes	Not at all
18	Female	Unmarried	Higher secondary	Urban	Good	Good	66	68	Increase	Increase	Yes	Yes	No	Yes	No	Yes	Yes	No	No	No	After dinner	3-4 meals	3-4 meals	No	No	Yes	Lack of time	No	Not applicable	<1 liter	1-2 liters	Added ≥1 snacks	1-4 times/week	Once/day	Never	2-3 times/day	2-3 times/day	Never	2-3 times/day	1-4 times/week	Never	Local street market	Yes	Already stocking up	Always	Always	No	No	A large part of the time
18	Male	Unmarried	Higher secondary	Urban	Good	Good	65	70	Increase	No change	Yes	No	No	No	No	Yes	No	No	No	No	After dinner	3-4 meals	3-4 meals	Yes	Yes	No	Not applicable	No	Not applicable	<1 liter	<1 liter	Added ≥1 meals	1-4 times/week	1-4 times/week	1-4 times/week	1-4 times/week	Once/day	1-4 times/week	1-4 times/week	Never	Never	Local street market	No	No	Always	Always	No	No	Part of the time
18	Male	Unmarried	Higher secondary	Rural	Good	Good	66	70	Unaware	No change	Yes	No	No	No	No	Yes	No	No	No	No	Before main meals	3-4 meals	3-4 meals	No	No	No	Not applicable	No	Not applicable	1-2 liters	1-2 liters	No	1-4 times/week	Once/day	Never	1-4 times/week	Once/day	1-4 times/week	Never	1-4 times/week	Never	Grocery store	No	No	Never	Never	No	No	Part of the time
18	Male	Unmarried	Higher secondary	Urban	Poor	Poor	68	70	Increase	Decrease	Yes	No	No	No	No	Yes	No	No	No	No	After dinner	1-2 meals	3-4 meals	No	Yes	No	Not applicable	No	Not applicable	>2 liters	>2 liters	Added ≥1 meals	1-4 times/week	1-4 times/week	Never	1-4 times/week	2-3 times/day	1-4 times/week	1-4 times/week	Never	Never	Local street market	No	No	Sometimes	Sometimes	No	No	Part of the time
18	Male	Unmarried	Higher secondary	Urban	Poor	Poor	71	70	No change	No change	Yes	No	No	No	No	Yes	No	No	No	No	After dinner	3-4 meals	3-4 meals	No	No	No	Not applicable	No	Not applicable	>2 liters	>2 liters	No	1-4 times/week	2-3 times/day	Once/day	Once/day	2-3 times/day	Once/day	Once/day	Once/day	Once/day	Local street market	Yes	No	Sometimes	Sometimes	No	No	Part of the time
18	Male	In a relationship	Higher secondary	Urban	Good	Good	68	71	Increase	No change	Yes	No	No	No	No	Yes	No	No	No	No	Before main meals	3-4 meals	3-4 meals	Yes	No	No	Lack of time	Yes	Lack of time	<1 liter	1-2 liters	Skipped ≥1 snacks	Never	1-4 times/week	1-4 times/week	Never	Never	1-4 times/week	1-4 times/week	Never	1-4 times/week	Supermarket	No	Yes	Sometimes	Always	No	No	Part of the time
18	Male	Unmarried	Higher secondary	Urban	Good	Poor	70	71	Decrease	No change	Yes	No	No	No	No	Yes	No	No	No	No	Before main meals	3-4 meals	3-4 meals	Yes	Yes	No	Not applicable	No	Not applicable	1-2 liters	1-2 liters	No	1-4 times/week	Once/day	Once/day	2-3 times/day	2-3 times/day	2-3 times/day	Once/day	1-4 times/week	1-4 times/week	Local street market	Yes	No	Sometimes	Sometimes	No	No	Not at all
18	Female	In a relationship	Higher secondary	Urban	Good	Good	68	72	No change	No change	Yes	No	No	No	No	Yes	No	No	No	No	Before main meals	3-4 meals	3-4 meals	No	Yes	Yes	Lack of time	No	To lose weight	>2 liters	>2 liters	No	Never	2-3 times/day	1-4 times/week	2-3 times/day	2-3 times/day	Once/day	Once/day	1-4 times/week	Never	Grocery store	Yes	Yes	Sometimes	Always	No	No	Part of the time
18	Male	Unmarried	Higher secondary	Urban	Poor	Poor	66	76	Increase	Increase	Yes	No	No	No	No	Yes	No	No	No	No	Before main meals	3-4 meals	3-4 meals	Yes	Yes	Yes	To lose weight	Yes	To lose weight	<1 liter	<1 liter	No	Once/day	Once/day	Once/day	Once/day	Once/day	1-4 times/week	1-4 times/week	1-4 times/week	Never	Grocery store	Yes	No	Never	Sometimes	Yes	Yes	Part of the time
18	Male	Unmarried	Higher secondary	Rural	Good	Poor	68	76	Increase	Increase	No	No	Yes	Yes	No	Yes	No	No	No	Yes	Between main meals	1-2 meals	≥4 meals	Yes	Yes	Yes	Lack of appetite	No	Not applicable	>2 liters	>2 liters	Added ≥1 meals	1-4 times/week	2-3 times/day	Never	2-3 times/day	2-3 times/day	1-4 times/week	2-3 times/day	1-4 times/week	Never	Local street market	Yes	Yes	Never	Never	Yes	Yes	Not at all
18	Male	Unmarried	Higher secondary	Urban	Good	Good	72	76	Decrease	Unaware	Yes	No	No	No	Yes	Yes	No	No	No	Yes	After dinner	3-4 meals	3-4 meals	Yes	Yes	No	To lose weight	No	To lose weight	1-2 liters	1-2 liters	No	1-4 times/week	2-3 times/day	Once/day	2-3 times/day	Once/day	Once/day	≥4 times/day	Never	Never	From online	Yes	Yes	Always	Always	No	No	A small part of the time
18	Male	Unmarried	Higher secondary	Rural	Good	Good	69	77	Increase	No change	Yes	No	No	No	No	Yes	No	No	No	Yes	Before main meals	1-2 meals	1-2 meals	Yes	Yes	No	Not applicable	No	Not applicable	>2 liters	>2 liters	No	Once/day	Once/day	Once/day	Once/day	2-3 times/day	Once/day	Once/day	1-4 times/week	Never	Grocery store	Yes	Yes	Sometimes	Sometimes	No	No	Part of the time
18	Male	Unmarried	Higher secondary	Urban	Good	Good	69	78	Increase	Decrease	Yes	No	No	No	No	Yes	No	No	No	No	Before main meals	3-4 meals	1-2 meals	Yes	No	No	Not applicable	Yes	To reduce food intake	>2 liters	1-2 liters	Skipped ≥1 meals	2-3 times/day	≥4 times/day	Once/day	Never	Once/day	1-4 times/week	Never	1-4 times/week	Never	Grocery store	Yes	No	Always	Sometimes	No	No	Part of the time
18	Male	In a relationship	Higher secondary	Urban	Good	Good	70	79	Increase	No change	Yes	No	No	No	No	Yes	No	No	No	Yes	Before main meals	3-4 meals	3-4 meals	Yes	Yes	Yes	To lose weight	No	Not applicable	1-2 liters	1-2 liters	No	Once/day	1-4 times/week	Once/day	1-4 times/week	Once/day	1-4 times/week	Once/day	1-4 times/week	Never	Local street market	No	Yes	Always	Sometimes	No	No	Part of the time
18	Male	Unmarried	Higher secondary	Urban	Good	Good	68	80	No change	No change	Yes	No	No	No	No	Yes	No	No	No	No	Before main meals	3-4 meals	3-4 meals	Yes	Yes	No	Not applicable	No	Not applicable	1-2 liters	1-2 liters	No	1-4 times/week	1-4 times/week	1-4 times/week	1-4 times/week	Once/day	1-4 times/week	2-3 times/day	1-4 times/week	1-4 times/week	I do not go out for shopping	No	No	Sometimes	Always	No	No	Part of the time
18	Male	Unmarried	Secondary	Rural	Good	Good	70	80	Increase	No change	Yes	No	No	No	No	Yes	No	No	No	No	Before main meals	3-4 meals	3-4 meals	Yes	Yes	No	Not applicable	No	Not applicable	>2 liters	>2 liters	No	Once/day	2-3 times/day	1-4 times/week	2-3 times/day	2-3 times/day	1-4 times/week	1-4 times/week	1-4 times/week	1-4 times/week	Local street market	Yes	Yes	Always	Sometimes	Yes	Yes	Part of the time
18	Male	Unmarried	Higher secondary	Urban	Poor	Good	68	82	Increase	Increase	Yes	No	Yes	Yes	No	Yes	No	Yes	Yes	No	After dinner	3-4 meals	3-4 meals	No	No	Yes	Not applicable	Yes	Not applicable	>2 liters	>2 liters	Skipped ≥1 meals	Never	Never	1-4 times/week	Once/day	Once/day	2-3 times/day	2-3 times/day	Once/day	2-3 times/day	Local street market	Don't know	No	Sometimes	Sometimes	No	No	Part of the time
18	Male	Unmarried	Higher secondary	Urban	Poor	Poor	68	85	Increase	No change	Yes	No	No	No	No	Yes	No	No	No	No	Before main meals	3-4 meals	3-4 meals	Yes	Yes	No	Not applicable	No	Not applicable	1-2 liters	1-2 liters	No	1-4 times/week	Once/day	Once/day	Once/day	2-3 times/day	Once/day	2-3 times/day	1-4 times/week	Never	Local street market	No	Yes	Always	Sometimes	No	No	Not at all
18	Male	Unmarried	Higher secondary	Rural	Poor	Poor	68	92	Decrease	Decrease	Yes	No	No	No	No	Yes	No	No	No	No	Between main meals	3-4 meals	3-4 meals	Yes	Yes	No	Fasting	No	Fasting	<1 liter	1-2 liters	Added ≥1 meals	2-3 times/day	1-4 times/week	1-4 times/week	1-4 times/week	1-4 times/week	1-4 times/week	Never	1-4 times/week	Never	Local street market	Yes	Yes	Always	Sometimes	No	No	Not at all
19	Female	Unmarried	Higher secondary	Urban	Good	Good	57	35	Increase	Increase	Yes	Yes	No	No	Yes	Yes	No	No	No	Yes	Before main meals	≥4 meals	≥4 meals	No	Yes	No	Not applicable	No	Not applicable	1-2 liters	1-2 liters	No	Once/day	2-3 times/day	1-4 times/week	Once/day	2-3 times/day	1-4 times/week	1-4 times/week	1-4 times/week	Never	Local street market	Yes	No	Always	Sometimes	No	No	Part of the time
19	Female	Unmarried	Higher secondary	Urban	Good	Good	60	38	Increase	Increase	Yes	Yes	Yes	Yes	Yes	Yes	No	No	No	Yes	Before main meals	3-4 meals	≥4 meals	No	Yes	Yes	Lack of time	Yes	Lack of time	1-2 liters	>2 liters	Added ≥1 meals	Once/day	2-3 times/day	1-4 times/week	Once/day	≥4 times/day	1-4 times/week	Once/day	1-4 times/week	Never	Grocery store	Yes	Yes	Always	Sometimes	No	No	A small part of the time
19	Female	Unmarried	Higher secondary	Urban	Poor	Poor	48.44	39	Unaware	No change	Yes	No	No	No	No	Yes	No	No	No	No	After dinner	3-4 meals	3-4 meals	No	No	No	Not applicable	No	Not applicable	<1 liter	1-2 liters	No	Once/day	1-4 times/week	Once/day	1-4 times/week	1-4 times/week	1-4 times/week	2-3 times/day	1-4 times/week	Never	Local street market	Yes	Yes	Always	Sometimes	Yes	Yes	A large part of the time
19	Female	Unmarried	Higher secondary	Rural	Poor	Poor	50	42	Decrease	Decrease	Yes	No	No	No	No	Yes	No	No	No	No	Before main meals	3-4 meals	3-4 meals	Yes	No	No	Lack of appetite	No	Lack of appetite	>2 liters	>2 liters	Skipped ≥1 snacks	1-4 times/week	Once/day	1-4 times/week	Once/day	2-3 times/day	1-4 times/week	1-4 times/week	1-4 times/week	Never	Local street market	Yes	Yes	Always	Always	No	No	Part of the time
19	Female	Unmarried	Higher secondary	Urban	Poor	Poor	57	43	Unaware	Decrease	Yes	No	No	No	No	Yes	No	No	No	No	Before main meals	3-4 meals	3-4 meals	Yes	Yes	No	Not applicable	No	Not applicable	<1 liter	1-2 liters	No	1-4 times/week	2-3 times/day	Never	1-4 times/week	2-3 times/day	Never	Once/day	Never	Never	Local street market	Yes	Yes	Sometimes	Sometimes	No	No	Part of the time
19	Female	Unmarried	Higher secondary	Urban	Poor	Poor	60	43	No change	No change	Yes	No	No	No	No	Yes	No	No	No	No	After dinner	3-4 meals	3-4 meals	Yes	Yes	No	Not applicable	No	Not applicable	1-2 liters	1-2 liters	No	1-4 times/week	Once/day	Once/day	Once/day	Once/day	Once/day	Never	Never	Never	Grocery store	Yes	No	Always	Sometimes	No	No	Part of the time
19	Female	Unmarried	Higher secondary	Urban	Good	Good	60	44	Increase	Increase	Yes	Yes	Yes	Yes	Yes	Yes	Yes	Yes	Yes	Yes	Before main meals	1-2 meals	1-2 meals	Yes	Yes	Yes	Not applicable	Yes	Not applicable	<1 liter	<1 liter	No	≥4 times/day	≥4 times/day	≥4 times/day	≥4 times/day	≥4 times/day	≥4 times/day	≥4 times/day	≥4 times/day	≥4 times/day	I do not go out for shopping	Don't know	Already stocking up	Never	Never	No	No	A small part of the time
19	Female	Married	Higher secondary	Urban	Poor	Good	60	45	Increase	Increase	Yes	No	No	No	No	Yes	No	No	No	No	Before main meals	3-4 meals	3-4 meals	Yes	Yes	Yes	To lose weight	Yes	Lack of time	<1 liter	<1 liter	Skipped ≥1 snacks	1-4 times/week	Once/day	Once/day	2-3 times/day	Once/day	Once/day	Once/day	Once/day	Never	Supermarket	Yes	Yes	Always	Always	No	No	A large part of the time
19	Female	Unmarried	Secondary	Rural	Poor	Poor	60	45	No change	No change	Yes	No	No	No	No	Yes	No	No	No	No	Between main meals	3-4 meals	3-4 meals	Yes	Yes	Yes	Not applicable	Yes	Not applicable	1-2 liters	1-2 liters	No	Once/day	Once/day	Once/day	1-4 times/week	Once/day	1-4 times/week	1-4 times/week	1-4 times/week	1-4 times/week	I do not go out for shopping	Yes	Yes	Sometimes	Always	No	No	Part of the time
19	Female	Unmarried	Higher secondary	Urban	Good	Poor	56.4	46	No change	No change	Yes	No	No	Yes	Yes	Yes	No	No	No	Yes	After dinner	3-4 meals	3-4 meals	No	No	No	Not applicable	No	Not applicable	1-2 liters	1-2 liters	Added ≥1 snacks	Once/day	Once/day	Once/day	1-4 times/week	2-3 times/day	1-4 times/week	1-4 times/week	1-4 times/week	1-4 times/week	I do not go out for shopping	Yes	Yes	Always	Always	No	No	Part of the time
19	Male	Unmarried	Higher secondary	Urban	Poor	Poor	62	46	Decrease	No change	No	No	Yes	Yes	No	Yes	No	No	No	Yes	Between main meals	3-4 meals	3-4 meals	Yes	Yes	Yes	Lack of appetite	Yes	Lack of appetite	>2 liters	>2 liters	Skipped ≥1 meals	Never	1-4 times/week	Never	1-4 times/week	Never	Never	1-4 times/week	Never	Never	Local street market	No	No	Sometimes	Sometimes	No	No	A small part of the time
19	Female	Unmarried	Higher secondary	Rural	Good	Good	63	46	No change	No change	Yes	No	No	No	No	Yes	No	No	No	No	Before main meals	3-4 meals	3-4 meals	Yes	Yes	Yes	Lack of time	No	Not applicable	>2 liters	>2 liters	Added ≥1 meals	Once/day	2-3 times/day	Once/day	2-3 times/day	2-3 times/day	1-4 times/week	Never	Once/day	Never	Local street market	Yes	No	Always	Always	No	No	A large part of the time
19	Female	In a relationship	Higher secondary	Rural	Poor	Poor	59	47	Decrease	No change	Yes	No	No	No	No	No	No	Yes	No	No	Between main meals	3-4 meals	3-4 meals	Yes	Yes	No	Not applicable	No	Not applicable	<1 liter	1-2 liters	No	Never	1-4 times/week	Once/day	Once/day	1-4 times/week	Once/day	Once/day	1-4 times/week	Never	Farmer’s market	No	No	Sometimes	Sometimes	No	No	Part of the time
19	Female	Unmarried	Higher secondary	Rural	Poor	Poor	60	47	No change	No change	Yes	No	No	No	No	Yes	No	No	No	No	Before main meals	3-4 meals	3-4 meals	Yes	Yes	No	Not applicable	No	Not applicable	1-2 liters	<1 liter	No	Once/day	Once/day	Once/day	Once/day	2-3 times/day	1-4 times/week	Once/day	1-4 times/week	1-4 times/week	I do not go out for shopping	Yes	Yes	Sometimes	Always	No	No	Part of the time
19	Female	Unmarried	Higher secondary	Rural	Good	Poor	60	48	No change	Decrease	Yes	No	No	No	No	Yes	No	No	No	No	Between main meals	3-4 meals	≥4 meals	No	No	No	Not applicable	No	Not applicable	1-2 liters	1-2 liters	Added ≥1 snacks	Once/day	Once/day	1-4 times/week	1-4 times/week	2-3 times/day	1-4 times/week	Once/day	1-4 times/week	1-4 times/week	I do not go out for shopping	Yes	Yes	Sometimes	Always	No	No	Part of the time
19	Female	Married	Higher secondary	Rural	Good	Good	60	50	Unaware	No change	Yes	No	No	No	No	Yes	No	No	No	No	Before main meals	3-4 meals	3-4 meals	Yes	Yes	No	Not applicable	No	Not applicable	>2 liters	>2 liters	No	Never	1-4 times/week	1-4 times/week	1-4 times/week	Never	Never	Never	Never	Never	Farmer’s market	No	No	Never	Sometimes	Yes	Yes	A small part of the time
19	Female	Unmarried	Higher secondary	Rural	Good	Good	60	50	Unaware	Unaware	Yes	No	No	No	No	Yes	No	No	No	No	Before main meals	3-4 meals	3-4 meals	Yes	Yes	No	Not applicable	No	Not applicable	<1 liter	<1 liter	No	1-4 times/week	1-4 times/week	1-4 times/week	1-4 times/week	1-4 times/week	1-4 times/week	1-4 times/week	1-4 times/week	1-4 times/week	Local street market	Yes	No	Sometimes	Sometimes	No	No	Part of the time
19	Male	In a relationship	Higher secondary	Urban	Good	Good	60	50	No change	No change	Yes	No	No	No	No	Yes	No	No	No	No	Before main meals	3-4 meals	3-4 meals	Yes	Yes	Yes	Lack of time	No	Not applicable	1-2 liters	1-2 liters	Added ≥1 meals	Once/day	Once/day	Once/day	1-4 times/week	Once/day	1-4 times/week	Once/day	1-4 times/week	1-4 times/week	Local street market	Yes	No	Always	Sometimes	No	No	Part of the time
19	Female	Unmarried	Higher secondary	Urban	Good	Good	60	50	Increase	Increase	No	No	No	Yes	No	Yes	No	No	No	No	Before main meals	1-2 meals	3-4 meals	Yes	Yes	Yes	Lack of time	No	Not applicable	<1 liter	1-2 liters	Added ≥1 meals	1-4 times/week	1-4 times/week	1-4 times/week	1-4 times/week	1-4 times/week	Never	1-4 times/week	Never	Never	Grocery store	Yes	Yes	Always	Always	No	No	A small part of the time
19	Female	Unmarried	Higher secondary	Urban	Good	Good	60	50	Decrease	Decrease	Yes	No	No	No	No	Yes	No	No	No	No	Between main meals	3-4 meals	3-4 meals	Yes	No	Yes	Lack of time	Yes	Lack of appetite	1-2 liters	1-2 liters	No	Never	1-4 times/week	1-4 times/week	2-3 times/day	1-4 times/week	Never	≥4 times/day	Never	Never	I do not go out for shopping	Yes	Yes	Sometimes	Always	No	No	Part of the time
19	Female	Unmarried	Higher secondary	Urban	Good	Good	61	50	Increase	No change	Yes	No	No	No	No	Yes	No	No	No	Yes	Before main meals	3-4 meals	3-4 meals	Yes	Yes	No	Not applicable	No	Not applicable	1-2 liters	1-2 liters	Added ≥1 snacks	Once/day	Once/day	Once/day	2-3 times/day	Once/day	Once/day	2-3 times/day	1-4 times/week	1-4 times/week	Local street market	Yes	Yes	Always	Always	No	No	Part of the time
19	Female	Unmarried	Higher secondary	Rural	Good	Good	62.4	50	Increase	No change	Yes	No	No	No	No	Yes	No	No	No	No	Between main meals	3-4 meals	3-4 meals	Yes	Yes	No	Not applicable	No	Not applicable	>2 liters	>2 liters	Added ≥1 meals	Once/day	Once/day	1-4 times/week	1-4 times/week	2-3 times/day	1-4 times/week	1-4 times/week	1-4 times/week	1-4 times/week	I do not go out for shopping	Yes	Yes	Always	Always	No	No	Part of the time
19	Male	Unmarried	Higher secondary	Rural	Poor	Poor	67	50	Decrease	Decrease	Yes	No	No	No	No	Yes	No	No	No	No	Before main meals	1-2 meals	1-2 meals	No	No	Yes	Lack of appetite	Yes	Lack of appetite	1-2 liters	1-2 liters	No	Never	1-4 times/week	Never	Never	Once/day	Never	Never	Never	Never	Grocery store	No	No	Sometimes	Never	No	No	Part of the time
19	Male	In a relationship	Higher secondary	Rural	Poor	Poor	68	50	No change	Unaware	Yes	No	Yes	Yes	No	Yes	No	No	No	No	Before main meals	1-2 meals	1-2 meals	Yes	Yes	Yes	Not applicable	Yes	Not applicable	>2 liters	>2 liters	Skipped ≥1 meals	Once/day	1-4 times/week	1-4 times/week	Once/day	1-4 times/week	Never	1-4 times/week	1-4 times/week	Never	Local street market	No	Yes	Sometimes	Sometimes	No	No	Part of the time
19	Male	Unmarried	Higher secondary	Urban	Good	Good	70	51	Increase	Increase	Yes	No	No	No	No	Yes	No	Yes	No	No	Before main meals	3-4 meals	3-4 meals	Yes	Yes	No	Not applicable	No	Not applicable	1-2 liters	1-2 liters	No	1-4 times/week	Once/day	Never	2-3 times/day	2-3 times/day	1-4 times/week	≥4 times/day	1-4 times/week	Never	Local street market	Yes	No	Always	Sometimes	No	No	Part of the time
19	Male	Unmarried	Higher secondary	Urban	Good	Good	70	51	Increase	Increase	Yes	No	No	No	No	Yes	No	Yes	No	No	Before main meals	3-4 meals	3-4 meals	Yes	Yes	No	Not applicable	No	Not applicable	1-2 liters	1-2 liters	No	1-4 times/week	Once/day	Never	2-3 times/day	2-3 times/day	1-4 times/week	≥4 times/day	1-4 times/week	Never	Local street market	Yes	No	Always	Sometimes	No	No	Part of the time
19	Female	Unmarried	Higher secondary	Urban	Good	Poor	60	52	Increase	No change	Yes	No	No	No	Yes	Yes	No	No	No	No	Between main meals	3-4 meals	3-4 meals	No	Yes	No	Not applicable	No	Not applicable	1-2 liters	1-2 liters	Added ≥1 snacks	Once/day	Once/day	Once/day	Once/day	2-3 times/day	1-4 times/week	Once/day	1-4 times/week	1-4 times/week	Local street market	Yes	Yes	Always	Always	No	No	Part of the time
19	Female	Unmarried	Higher secondary	Rural	Good	Poor	60	52	No change	Increase	Yes	No	No	No	No	Yes	No	No	No	No	Between main meals	3-4 meals	3-4 meals	Yes	Yes	Yes	Not applicable	Yes	Not applicable	1-2 liters	1-2 liters	No	Once/day	Once/day	Once/day	1-4 times/week	2-3 times/day	1-4 times/week	Once/day	1-4 times/week	1-4 times/week	I do not go out for shopping	Yes	Yes	Always	Always	No	No	Part of the time
19	Female	Unmarried	Higher secondary	Rural	Poor	Poor	60	52	Increase	Increase	No	No	No	No	Yes	Yes	No	No	No	No	Between main meals	3-4 meals	3-4 meals	Yes	Yes	Yes	Not applicable	No	Not applicable	1-2 liters	1-2 liters	Added ≥1 snacks	Once/day	Once/day	Once/day	1-4 times/week	1-4 times/week	1-4 times/week	1-4 times/week	1-4 times/week	1-4 times/week	I do not go out for shopping	Yes	Yes	Always	Always	No	No	Part of the time
19	Female	Unmarried	Higher secondary	Urban	Poor	Poor	60	52	Increase	No change	Yes	No	No	No	No	Yes	No	No	No	No	Between main meals	3-4 meals	3-4 meals	Yes	Yes	Yes	Not applicable	No	Not applicable	1-2 liters	1-2 liters	Added ≥1 snacks	Once/day	Once/day	1-4 times/week	1-4 times/week	1-4 times/week	1-4 times/week	2-3 times/day	1-4 times/week	1-4 times/week	I do not go out for shopping	Yes	Yes	Always	Always	No	No	Part of the time
19	Female	Unmarried	Higher secondary	Rural	Good	Good	62	52	Increase	No change	Yes	No	No	No	No	Yes	No	No	No	No	Before main meals	3-4 meals	≥4 meals	No	Yes	Yes	Lack of appetite	No	Not applicable	1-2 liters	1-2 liters	No	Once/day	2-3 times/day	Never	2-3 times/day	2-3 times/day	Never	Never	1-4 times/week	Never	I do not go out for shopping	Don't know	Yes	Always	Always	No	No	A large part of the time
19	Female	Unmarried	Higher secondary	Rural	Poor	Poor	60	53	Increase	Increase	Yes	No	No	No	Yes	Yes	No	No	No	No	Between main meals	3-4 meals	≥4 meals	No	Yes	No	Not applicable	No	Not applicable	1-2 liters	1-2 liters	No	Once/day	Once/day	1-4 times/week	1-4 times/week	2-3 times/day	1-4 times/week	1-4 times/week	1-4 times/week	1-4 times/week	I do not go out for shopping	Yes	Yes	Always	Always	No	No	Part of the time
19	Female	Unmarried	Higher secondary	Rural	Good	Poor	60	53	No change	Decrease	Yes	No	No	Yes	Yes	Yes	No	No	No	No	Between main meals	3-4 meals	≥4 meals	No	No	No	Not applicable	No	Not applicable	1-2 liters	1-2 liters	Added ≥1 snacks	Once/day	Once/day	1-4 times/week	1-4 times/week	2-3 times/day	1-4 times/week	Once/day	1-4 times/week	1-4 times/week	I do not go out for shopping	Yes	Yes	Always	Always	No	No	Part of the time
19	Female	Unmarried	Higher secondary	Urban	Good	Good	63	53	Decrease	No change	Yes	No	No	No	No	Yes	No	No	No	No	After dinner	3-4 meals	3-4 meals	Yes	No	Yes	Lack of time	No	Not applicable	1-2 liters	1-2 liters	Skipped ≥1 snacks	1-4 times/week	1-4 times/week	Once/day	1-4 times/week	1-4 times/week	1-4 times/week	Once/day	Never	1-4 times/week	Local street market	Yes	Yes	Always	Always	No	No	A small part of the time
19	Female	Unmarried	Higher secondary	Urban	Good	Poor	63.6	53	Increase	No change	Yes	No	No	No	No	Yes	No	No	No	No	Between main meals	3-4 meals	≥4 meals	Yes	Yes	Yes	Not applicable	No	Not applicable	>2 liters	>2 liters	No	Once/day	2-3 times/day	Once/day	Once/day	2-3 times/day	1-4 times/week	1-4 times/week	1-4 times/week	1-4 times/week	I do not go out for shopping	Yes	Yes	Sometimes	Always	No	No	Part of the time
19	Male	Unmarried	Higher secondary	Rural	Poor	Poor	65	53	No change	No change	Yes	No	No	No	No	Yes	No	No	No	No	Between main meals	3-4 meals	3-4 meals	Yes	Yes	No	Not applicable	No	Not applicable	1-2 liters	>2 liters	No	1-4 times/week	Once/day	Once/day	2-3 times/day	1-4 times/week	1-4 times/week	Never	1-4 times/week	Never	Grocery store	No	No	Always	Sometimes	Yes	Yes	A large part of the time
19	Male	Unmarried	Higher secondary	Urban	Good	Poor	60	54	No change	No change	Yes	No	No	No	No	Yes	No	No	No	No	Before main meals	3-4 meals	3-4 meals	Yes	Yes	Yes	Lack of time	Yes	Lack of time	>2 liters	>2 liters	No	1-4 times/week	Never	1-4 times/week	1-4 times/week	Never	Once/day	Once/day	1-4 times/week	1-4 times/week	Local street market	Yes	Already stocking up	Always	Sometimes	Yes	Yes	Not at all
19	Female	Unmarried	Higher secondary	Rural	Good	Good	63	54	No change	No change	Yes	No	No	No	No	No	No	No	No	Yes	Between main meals	1-2 meals	3-4 meals	Yes	Yes	No	Not applicable	No	Not applicable	1-2 liters	>2 liters	No	1-4 times/week	Once/day	1-4 times/week	Once/day	1-4 times/week	1-4 times/week	Once/day	1-4 times/week	1-4 times/week	Local street market	Yes	Already stocking up	Always	Always	No	No	Not at all
19	Male	Unmarried	Higher secondary	Rural	Good	Good	66	54	Unaware	Unaware	No	No	Yes	No	No	Yes	No	No	No	No	Between main meals	3-4 meals	3-4 meals	Yes	Yes	Yes	Lack of appetite	Yes	Lack of appetite	>2 liters	1-2 liters	Skipped ≥1 meals	1-4 times/week	1-4 times/week	Once/day	1-4 times/week	Once/day	Once/day	2-3 times/day	Once/day	Once/day	Local street market	No	Yes	Sometimes	Sometimes	No	No	A small part of the time
19	Male	Unmarried	Higher secondary	Rural	Poor	Poor	68	54	No change	Unaware	Yes	No	No	No	No	Yes	No	No	No	No	Between main meals	3-4 meals	3-4 meals	Yes	No	No	Lack of time	No	Not applicable	1-2 liters	1-2 liters	No	1-4 times/week	2-3 times/day	Once/day	1-4 times/week	2-3 times/day	Once/day	Once/day	Never	Never	Local street market	Don't know	No	Sometimes	Never	No	No	Part of the time
19	Female	Married	Higher secondary	Rural	Poor	Poor	55	55	Increase	Increase	Yes	No	Yes	Yes	No	Yes	Yes	No	No	Yes	After dinner	3-4 meals	≥4 meals	No	Yes	Yes	To reduce food intake	No	Not applicable	1-2 liters	1-2 liters	Skipped ≥1 snacks	1-4 times/week	Once/day	Once/day	Once/day	2-3 times/day	1-4 times/week	2-3 times/day	Never	Never	Local street market	Yes	Yes	Sometimes	Always	No	No	Not at all
19	Male	Unmarried	Higher secondary	Rural	Good	Good	60	55	Increase	Decrease	Yes	Yes	No	No	No	Yes	Yes	No	No	Yes	Before main meals	3-4 meals	3-4 meals	No	Yes	No	Not applicable	No	Not applicable	>2 liters	>2 liters	Added ≥1 snacks	Once/day	Once/day	Once/day	Once/day	2-3 times/day	Once/day	2-3 times/day	Once/day	Once/day	Local street market	Yes	No	Sometimes	Sometimes	No	No	Part of the time
19	Female	Married	Higher secondary	Rural	Poor	Poor	60	55	Increase	No change	Yes	No	No	No	No	Yes	No	No	No	No	Before main meals	1-2 meals	3-4 meals	Yes	Yes	Yes	Lack of appetite	Yes	To lose weight	1-2 liters	>2 liters	No	Never	1-4 times/week	Never	Once/day	1-4 times/week	Never	Never	1-4 times/week	Once/day	Grocery store	Yes	Yes	Always	Sometimes	No	No	Part of the time
19	Male	Unmarried	Higher secondary	Urban	Good	Good	61	55	Increase	No change	Yes	No	No	No	No	Yes	No	No	No	No	After dinner	3-4 meals	3-4 meals	Yes	Yes	No	Not applicable	No	Not applicable	1-2 liters	1-2 liters	No	1-4 times/week	1-4 times/week	Once/day	1-4 times/week	2-3 times/day	1-4 times/week	Never	Never	Never	Local street market	Yes	Yes	Always	Sometimes	No	No	Part of the time
19	Male	Unmarried	Higher secondary	Rural	Poor	Poor	64	55	Increase	Decrease	Yes	No	No	No	No	Yes	No	No	No	No	Before main meals	3-4 meals	1-2 meals	Yes	No	No	Not applicable	Yes	To reduce food intake	1-2 liters	>2 liters	Skipped ≥1 meals	Never	1-4 times/week	2-3 times/day	Once/day	1-4 times/week	Once/day	1-4 times/week	1-4 times/week	1-4 times/week	Grocery store	Yes	No	Never	Sometimes	No	No	Part of the time
19	Female	In a relationship	Higher secondary	Urban	Good	Good	65	55	No change	No change	Yes	No	No	No	No	No	No	No	No	Yes	After dinner	3-4 meals	3-4 meals	Yes	Yes	No	Not applicable	No	Not applicable	>2 liters	>2 liters	No	1-4 times/week	1-4 times/week	1-4 times/week	1-4 times/week	1-4 times/week	Never	Once/day	Never	Never	Supermarket	Yes	Yes	Always	Always	No	No	Part of the time
19	Female	Unmarried	Higher secondary	Urban	Good	Good	66	55	No change	No change	No	No	No	Yes	No	Yes	No	No	No	No	Before main meals	3-4 meals	3-4 meals	Yes	Yes	No	Not applicable	No	Not applicable	1-2 liters	>2 liters	Added ≥1 snacks	Once/day	2-3 times/day	Once/day	1-4 times/week	1-4 times/week	Never	Once/day	1-4 times/week	1-4 times/week	Local street market	Yes	Yes	Always	Sometimes	No	No	Part of the time
19	Male	Unmarried	Higher secondary	Rural	Poor	Poor	65	56	No change	Increase	Yes	No	No	No	No	Yes	No	No	No	No	Before main meals	1-2 meals	3-4 meals	Yes	No	No	Not applicable	No	Not applicable	1-2 liters	1-2 liters	Added ≥1 meals	1-4 times/week	Once/day	Once/day	1-4 times/week	1-4 times/week	1-4 times/week	2-3 times/day	1-4 times/week	Never	Local street market	No	No	Always	Sometimes	Yes	Yes	Part of the time
19	Male	Unmarried	Higher secondary	Rural	Poor	Poor	65	56	No change	Increase	Yes	No	No	No	No	Yes	No	No	No	No	Before main meals	1-2 meals	3-4 meals	Yes	No	No	Not applicable	No	Not applicable	1-2 liters	1-2 liters	Added ≥1 meals	1-4 times/week	Once/day	Once/day	1-4 times/week	1-4 times/week	1-4 times/week	2-3 times/day	1-4 times/week	Never	Local street market	No	No	Always	Sometimes	Yes	Yes	Part of the time
19	Male	Unmarried	Higher secondary	Urban	Good	Good	66	56	Increase	Increase	Yes	No	No	No	No	Yes	No	No	No	No	Before main meals	3-4 meals	3-4 meals	Yes	Yes	No	Not applicable	No	Not applicable	>2 liters	>2 liters	No	Once/day	Once/day	Once/day	Once/day	Once/day	≥4 times/day	≥4 times/day	≥4 times/day	≥4 times/day	Local street market	No	No	Always	Always	No	No	Part of the time
19	Male	Unmarried	Higher secondary	Rural	Good	Good	66	56	No change	Unaware	Yes	Yes	No	Yes	No	Yes	No	No	No	Yes	Before main meals	3-4 meals	3-4 meals	Yes	Yes	No	Not applicable	No	Not applicable	1-2 liters	1-2 liters	No	1-4 times/week	2-3 times/day	Never	Once/day	1-4 times/week	Never	1-4 times/week	1-4 times/week	Never	Local street market	No	No	Sometimes	Sometimes	Yes	Yes	A small part of the time
19	Female	Unmarried	Higher secondary	Urban	Good	Good	67	56	Increase	Decrease	Yes	No	No	No	No	Yes	No	No	No	No	Between main meals	1-2 meals	3-4 meals	Yes	Yes	No	Not applicable	No	Not applicable	1-2 liters	>2 liters	No	1-4 times/week	2-3 times/day	Once/day	Once/day	Once/day	1-4 times/week	Once/day	Never	Never	I do not go out for shopping	Don't know	Already stocking up	Sometimes	Sometimes	No	No	Not at all
19	Male	Unmarried	Higher secondary	Urban	Good	Poor	65.5	57	Decrease	No change	Yes	No	No	No	Yes	Yes	No	No	No	Yes	Before main meals	3-4 meals	3-4 meals	Yes	Yes	No	Not applicable	No	Fasting	>2 liters	>2 liters	Skipped ≥1 meals	Never	1-4 times/week	1-4 times/week	1-4 times/week	Once/day	1-4 times/week	≥4 times/day	Never	Never	I do not go out for shopping	Yes	Yes	Always	Always	Yes	Yes	A small part of the time
19	Male	Unmarried	Higher secondary	Urban	Good	Good	69	57	Increase	Increase	Yes	No	No	No	No	Yes	No	No	No	No	Between main meals	3-4 meals	3-4 meals	Yes	Yes	No	Not applicable	No	Not applicable	1-2 liters	1-2 liters	No	1-4 times/week	2-3 times/day	Once/day	2-3 times/day	2-3 times/day	1-4 times/week	Never	Never	Never	Local street market	No	No	Sometimes	Never	No	No	Part of the time
19	Female	Unmarried	Higher secondary	Urban	Poor	Poor	62	58	No change	No change	Yes	No	No	No	No	Yes	No	No	No	No	Before main meals	3-4 meals	3-4 meals	Yes	Yes	No	Not applicable	No	Not applicable	>2 liters	>2 liters	No	1-4 times/week	1-4 times/week	1-4 times/week	1-4 times/week	1-4 times/week	1-4 times/week	1-4 times/week	1-4 times/week	1-4 times/week	Local street market	No	No	Always	Sometimes	No	No	Part of the time
19	Female	Unmarried	Higher secondary	Urban	Good	Good	62	58	Decrease	No change	No	No	Yes	No	No	Yes	No	No	No	No	After dinner	3-4 meals	1-2 meals	No	No	No	Not applicable	Yes	To lose weight	1-2 liters	<1 liter	Skipped ≥1 snacks	Once/day	1-4 times/week	1-4 times/week	1-4 times/week	Once/day	1-4 times/week	Once/day	Never	Never	Supermarket	Yes	No	Always	Sometimes	Yes	Yes	Part of the time
19	Female	Unmarried	Higher secondary	Rural	Good	Good	64	58	Increase	Increase	Yes	No	No	No	No	Yes	No	No	No	No	Before main meals	3-4 meals	3-4 meals	No	Yes	Yes	Lack of time	No	Not applicable	>2 liters	>2 liters	Added ≥1 meals	1-4 times/week	1-4 times/week	1-4 times/week	1-4 times/week	Once/day	1-4 times/week	Once/day	1-4 times/week	Never	Grocery store	Yes	Yes	Sometimes	Always	No	No	Part of the time
19	Male	Unmarried	Higher secondary	Urban	Good	Good	66	58	No change	Decrease	Yes	No	Yes	No	Yes	Yes	No	No	No	Yes	Before main meals	3-4 meals	3-4 meals	Yes	Yes	No	Not applicable	No	Not applicable	1-2 liters	>2 liters	No	1-4 times/week	Once/day	1-4 times/week	Once/day	Once/day	Once/day	2-3 times/day	1-4 times/week	1-4 times/week	Supermarket	Yes	Yes	Always	Sometimes	Yes	Yes	Part of the time
19	Male	Unmarried	Higher secondary	Urban	Good	Poor	67.2	58	No change	No change	Yes	No	Yes	Yes	Yes	Yes	No	No	No	No	After dinner	3-4 meals	≥4 meals	Yes	Yes	No	Not applicable	No	Not applicable	1-2 liters	1-2 liters	Added ≥1 snacks	Once/day	Once/day	1-4 times/week	1-4 times/week	2-3 times/day	1-4 times/week	1-4 times/week	1-4 times/week	1-4 times/week	Local street market	No	Already stocking up	Sometimes	Always	No	No	Part of the time
19	Male	Unmarried	Higher secondary	Urban	Good	Good	68.4	58	No change	Increase	Yes	No	No	Yes	Yes	Yes	No	No	No	Yes	Between main meals	3-4 meals	≥4 meals	Yes	Yes	No	Not applicable	No	Not applicable	>2 liters	>2 liters	Added ≥1 meals	Once/day	Once/day	Once/day	1-4 times/week	2-3 times/day	1-4 times/week	1-4 times/week	1-4 times/week	1-4 times/week	Local street market	Yes	Yes	Always	Always	No	No	Part of the time
19	Male	Unmarried	Higher secondary	Rural	Poor	Poor	67	59	No change	No change	Yes	No	No	Yes	No	Yes	No	No	No	Yes	Before main meals	3-4 meals	3-4 meals	Yes	Yes	Yes	Not applicable	Yes	To lose weight	1-2 liters	1-2 liters	Skipped ≥1 meals	1-4 times/week	1-4 times/week	1-4 times/week	Once/day	Never	Never	1-4 times/week	Never	Never	Grocery store	Yes	Yes	Sometimes	Sometimes	Yes	Yes	A small part of the time
19	Male	Unmarried	Higher secondary	Urban	Good	Good	68	59	No change	Unaware	Yes	No	No	Yes	No	Yes	No	No	No	Yes	Before main meals	3-4 meals	≥4 meals	Yes	Yes	No	Not applicable	No	Not applicable	1-2 liters	1-2 liters	No	Once/day	1-4 times/week	1-4 times/week	2-3 times/day	Never	Never	1-4 times/week	1-4 times/week	Never	Grocery store	Yes	Yes	Sometimes	Sometimes	Yes	Yes	A small part of the time
19	Male	Unmarried	Higher secondary	Urban	Good	Good	65	60	No change	No change	Yes	No	No	No	Yes	Yes	No	No	No	Yes	Between main meals	1-2 meals	1-2 meals	No	Yes	Yes	To lose weight	Yes	To lose weight	>2 liters	>2 liters	No	1-4 times/week	2-3 times/day	1-4 times/week	1-4 times/week	2-3 times/day	Never	Never	Never	Never	Local street market	Yes	No	Sometimes	Never	No	No	Not at all
19	Male	Unmarried	Secondary	Urban	Good	Good	66	60	Unaware	No change	Yes	No	No	No	No	Yes	No	No	No	No	Before main meals	3-4 meals	3-4 meals	Yes	Yes	No	Not applicable	No	Not applicable	1-2 liters	1-2 liters	Added ≥1 snacks	Never	Never	Never	Never	Never	Never	Never	Never	Never	Grocery store	No	Already stocking up	Sometimes	Never	Yes	Yes	A large part of the time
19	Male	Unmarried	Higher secondary	Rural	Poor	Poor	68	60	Decrease	Decrease	Yes	No	No	No	No	Yes	No	No	No	No	Before main meals	3-4 meals	3-4 meals	No	No	Yes	Lack of time	No	Not applicable	1-2 liters	1-2 liters	No	Never	1-4 times/week	Never	1-4 times/week	1-4 times/week	Never	Never	1-4 times/week	Never	Grocery store	No	No	Always	Sometimes	No	No	Part of the time
19	Female	Unmarried	Higher secondary	Urban	Good	Good	60	61	No change	No change	Yes	No	No	No	No	Yes	No	No	No	No	Before main meals	3-4 meals	3-4 meals	No	No	Yes	Not applicable	No	Not applicable	1-2 liters	1-2 liters	No	1-4 times/week	1-4 times/week	1-4 times/week	1-4 times/week	1-4 times/week	1-4 times/week	≥4 times/day	1-4 times/week	1-4 times/week	Grocery store	No	No	Always	Always	No	No	Not at all
19	Male	In a relationship	Higher secondary	Urban	Good	Good	65	61	No change	Increase	Yes	Yes	Yes	Yes	No	Yes	No	No	No	Yes	After dinner	3-4 meals	3-4 meals	Yes	Yes	No	Not applicable	No	Not applicable	1-2 liters	>2 liters	Added ≥1 meals	1-4 times/week	1-4 times/week	1-4 times/week	≥4 times/day	≥4 times/day	1-4 times/week	≥4 times/day	1-4 times/week	Never	Supermarket	Yes	Yes	Always	Always	No	No	A small part of the time
19	Male	Unmarried	Higher secondary	Urban	Good	Good	69	61	Increase	Increase	Yes	No	Yes	Yes	No	Yes	No	Yes	Yes	No	Before main meals	1-2 meals	1-2 meals	No	No	Yes	Lack of appetite	Yes	Lack of appetite	1-2 liters	1-2 liters	No	1-4 times/week	Once/day	1-4 times/week	1-4 times/week	1-4 times/week	1-4 times/week	Once/day	1-4 times/week	1-4 times/week	From online	Yes	No	Sometimes	Sometimes	No	No	A small part of the time
19	Female	In a relationship	Higher secondary	Urban	Good	Good	59	62	Decrease	Decrease	No	No	No	No	Yes	No	No	No	No	Yes	Before main meals	3-4 meals	3-4 meals	Yes	Yes	No	Not applicable	No	Not applicable	>2 liters	>2 liters	No	1-4 times/week	1-4 times/week	1-4 times/week	1-4 times/week	1-4 times/week	1-4 times/week	≥4 times/day	1-4 times/week	1-4 times/week	Local street market	Don't know	Yes	Always	Sometimes	No	No	A small part of the time
19	Female	Unmarried	Higher secondary	Urban	Good	Good	65	62	No change	No change	Yes	No	No	No	No	Yes	No	No	No	No	Before main meals	3-4 meals	3-4 meals	Yes	Yes	No	Not applicable	No	Not applicable	1-2 liters	1-2 liters	Added ≥1 meals	1-4 times/week	Once/day	Once/day	Once/day	Once/day	Once/day	2-3 times/day	Once/day	Once/day	Grocery store	Yes	Yes	Sometimes	Sometimes	No	No	A small part of the time
19	Male	Unmarried	Higher secondary	Rural	Good	Poor	67.2	62	No change	No change	Yes	No	No	Yes	Yes	Yes	No	No	No	No	Between main meals	3-4 meals	≥4 meals	Yes	Yes	No	Not applicable	No	Not applicable	1-2 liters	1-2 liters	Added ≥1 snacks	Once/day	Once/day	1-4 times/week	1-4 times/week	2-3 times/day	1-4 times/week	Once/day	1-4 times/week	1-4 times/week	Local street market	Yes	Yes	Always	Always	No	No	Part of the time
19	Male	Unmarried	Higher secondary	Urban	Good	Poor	68.4	62	No change	No change	Yes	No	Yes	No	No	Yes	No	No	No	No	Between main meals	3-4 meals	≥4 meals	Yes	Yes	No	Not applicable	No	Fasting	1-2 liters	1-2 liters	Added ≥1 meals	Once/day	Once/day	1-4 times/week	1-4 times/week	2-3 times/day	1-4 times/week	Once/day	1-4 times/week	1-4 times/week	I do not go out for shopping	Don't know	Yes	Sometimes	Always	No	No	Part of the time
19	Female	Unmarried	Higher secondary	Urban	Poor	Poor	60	63	Increase	Decrease	Yes	No	No	No	No	Yes	No	No	No	No	Before main meals	3-4 meals	3-4 meals	Yes	Yes	Yes	To lose weight	Yes	To lose weight	>2 liters	>2 liters	Added ≥1 snacks	2-3 times/day	1-4 times/week	Once/day	1-4 times/week	1-4 times/week	Never	Once/day	Never	Never	I do not go out for shopping	Yes	No	Always	Always	No	No	Part of the time
19	Female	Unmarried	Higher secondary	Urban	Poor	Good	64	63	Decrease	Decrease	Yes	No	No	No	No	Yes	No	No	No	No	Before main meals	3-4 meals	3-4 meals	Yes	Yes	No	Not applicable	No	Not applicable	1-2 liters	>2 liters	No	Once/day	2-3 times/day	Once/day	2-3 times/day	2-3 times/day	1-4 times/week	Never	Never	Never	I do not go out for shopping	Yes	No	Sometimes	Sometimes	No	No	A small part of the time
19	Female	Unmarried	Higher secondary	Urban	Poor	Poor	65	63	Decrease	Decrease	No	No	Yes	Yes	No	Yes	No	No	No	No	Before main meals	1-2 meals	3-4 meals	No	Yes	Yes	Not applicable	No	Not applicable	<1 liter	>2 liters	Added ≥1 meals	Once/day	2-3 times/day	Once/day	1-4 times/week	1-4 times/week	1-4 times/week	Never	1-4 times/week	1-4 times/week	Local street market	Yes	Yes	Always	Always	No	No	Part of the time
19	Male	In a relationship	Higher secondary	Urban	Good	Good	66	63	Increase	Unaware	Yes	Yes	Yes	Yes	Yes	Yes	No	Yes	No	Yes	Before main meals	3-4 meals	3-4 meals	Yes	Yes	Yes	To lose weight	Yes	To lose weight	1-2 liters	>2 liters	Skipped ≥1 snacks	2-3 times/day	1-4 times/week	1-4 times/week	Once/day	1-4 times/week	Never	1-4 times/week	1-4 times/week	1-4 times/week	Supermarket	No	Already stocking up	Sometimes	Sometimes	Yes	Yes	A small part of the time
19	Male	In a relationship	Higher secondary	Urban	Poor	Poor	67	63	Increase	Unaware	Yes	Yes	Yes	Yes	Yes	Yes	Yes	No	No	Yes	Before main meals	3-4 meals	3-4 meals	Yes	Yes	Yes	To lose weight	Yes	To lose weight	1-2 liters	1-2 liters	No	Once/day	2-3 times/day	Once/day	Once/day	Once/day	Never	1-4 times/week	Never	1-4 times/week	Supermarket	No	No	Sometimes	Sometimes	Yes	Yes	A small part of the time
19	Male	Married	Higher secondary	Rural	Good	Good	65	64	Increase	Increase	Yes	Yes	No	Yes	No	Yes	No	No	No	Yes	Before main meals	3-4 meals	3-4 meals	Yes	Yes	No	Not applicable	No	Not applicable	1-2 liters	>2 liters	No	2-3 times/day	2-3 times/day	2-3 times/day	1-4 times/week	Never	Never	1-4 times/week	1-4 times/week	Never	Local street market	Yes	No	Always	Sometimes	No	No	Not at all
19	Male	Unmarried	Higher secondary	Urban	Good	Poor	67	64	Increase	Increase	Yes	No	Yes	Yes	No	Yes	No	Yes	No	No	Before main meals	3-4 meals	3-4 meals	Yes	Yes	Yes	Lack of time	No	Not applicable	1-2 liters	<1 liter	No	Never	1-4 times/week	≥4 times/day	≥4 times/day	≥4 times/day	1-4 times/week	≥4 times/day	Once/day	Never	Local street market	Yes	Yes	Sometimes	Always	No	No	Part of the time
19	Male	In a relationship	Higher secondary	Urban	Good	Good	71	64	No change	No change	Yes	No	No	No	No	Yes	No	No	No	Yes	After dinner	3-4 meals	1-2 meals	No	No	Yes	Lack of appetite	Yes	Lack of appetite	1-2 liters	<1 liter	No	1-4 times/week	1-4 times/week	1-4 times/week	1-4 times/week	Never	Never	Once/day	Never	Never	I do not go out for shopping	No	Yes	Always	Always	No	No	Part of the time
19	Male	Unmarried	Higher secondary	Urban	Good	Good	65	65	Increase	No change	Yes	No	No	No	No	Yes	No	No	No	No	Before main meals	3-4 meals	3-4 meals	Yes	Yes	No	Not applicable	No	Not applicable	1-2 liters	1-2 liters	No	1-4 times/week	≥4 times/day	1-4 times/week	≥4 times/day	≥4 times/day	1-4 times/week	≥4 times/day	1-4 times/week	Never	Grocery store	Yes	No	Always	Always	No	No	A small part of the time
19	Male	Unmarried	Higher secondary	Rural	Good	Good	66	65	Increase	No change	Yes	No	No	No	No	Yes	No	No	No	No	Before main meals	3-4 meals	3-4 meals	Yes	Yes	No	Not applicable	No	Not applicable	>2 liters	>2 liters	No	1-4 times/week	1-4 times/week	Never	2-3 times/day	1-4 times/week	1-4 times/week	1-4 times/week	1-4 times/week	1-4 times/week	Local street market	No	No	Sometimes	Never	No	No	A small part of the time
19	Male	Unmarried	Higher secondary	Rural	Good	Poor	69.6	65	Increase	Increase	Yes	No	No	Yes	Yes	Yes	No	No	No	Yes	After dinner	3-4 meals	≥4 meals	Yes	Yes	No	Not applicable	No	Not applicable	>2 liters	>2 liters	Added ≥1 snacks	Once/day	Once/day	Once/day	1-4 times/week	2-3 times/day	1-4 times/week	1-4 times/week	1-4 times/week	1-4 times/week	Local street market	Yes	Yes	Always	Always	No	No	Part of the time
19	Male	In a relationship	Higher secondary	Urban	Good	Poor	70	65	Decrease	Decrease	Yes	No	No	No	No	Yes	No	No	No	No	Before main meals	3-4 meals	1-2 meals	No	No	Yes	Not applicable	Yes	Lack of time	1-2 liters	1-2 liters	Skipped ≥1 meals	1-4 times/week	1-4 times/week	Once/day	1-4 times/week	Once/day	1-4 times/week	2-3 times/day	1-4 times/week	1-4 times/week	I do not go out for shopping	Yes	Yes	Sometimes	Sometimes	Yes	Yes	Part of the time
19	Female	Unmarried	Higher secondary	Urban	Good	Good	62	66	Decrease	Decrease	Yes	No	No	No	No	Yes	No	No	No	No	Before main meals	3-4 meals	3-4 meals	Yes	Yes	Yes	To lose weight	Yes	To lose weight	1-2 liters	1-2 liters	No	Once/day	Once/day	Once/day	Once/day	Once/day	Once/day	Once/day	Once/day	Once/day	Supermarket	Yes	Yes	Always	Always	No	No	A small part of the time
19	Female	Unmarried	Higher secondary	Rural	Poor	Good	64	67	Increase	Increase	Yes	No	No	No	No	Yes	No	No	No	No	Between main meals	3-4 meals	≥4 meals	No	No	No	Not applicable	No	Lack of appetite	1-2 liters	>2 liters	Added ≥1 meals	Once/day	2-3 times/day	2-3 times/day	1-4 times/week	Once/day	1-4 times/week	Once/day	1-4 times/week	Once/day	Local street market	Yes	No	Sometimes	Sometimes	No	No	A small part of the time
19	Male	Unmarried	Higher secondary	Urban	Good	Good	64	68	Decrease	Decrease	Yes	No	No	No	No	Yes	No	No	No	No	Before main meals	3-4 meals	3-4 meals	Yes	Yes	Yes	Lack of appetite	Yes	Lack of time	1-2 liters	1-2 liters	Added ≥1 meals	2-3 times/day	2-3 times/day	Once/day	Never	1-4 times/week	Once/day	2-3 times/day	1-4 times/week	1-4 times/week	Grocery store	Yes	Yes	Always	Always	Yes	Yes	A small part of the time
19	Male	In a relationship	Higher secondary	Urban	Good	Good	65	68	Increase	Increase	Yes	No	Yes	Yes	No	Yes	No	Yes	No	No	After dinner	3-4 meals	≥4 meals	Yes	Yes	No	Not applicable	No	Not applicable	1-2 liters	1-2 liters	Added ≥1 meals	Once/day	1-4 times/week	1-4 times/week	2-3 times/day	2-3 times/day	2-3 times/day	2-3 times/day	2-3 times/day	2-3 times/day	Supermarket	Yes	Yes	Always	Always	Yes	Yes	A small part of the time
19	Female	Unmarried	Higher secondary	Urban	Poor	Poor	61	69	Unaware	No change	Yes	No	No	No	No	Yes	No	No	No	No	Between main meals	3-4 meals	3-4 meals	No	Yes	No	Not applicable	No	Not applicable	<1 liter	<1 liter	Added ≥1 meals	1-4 times/week	1-4 times/week	Never	2-3 times/day	2-3 times/day	≥4 times/day	Once/day	Never	Never	I do not go out for shopping	Yes	No	Sometimes	Sometimes	No	No	A small part of the time
19	Female	Unmarried	Higher secondary	Urban	Good	Poor	64	70	Increase	Unaware	Yes	No	No	No	No	Yes	No	No	No	No	Before main meals	1-2 meals	1-2 meals	Yes	Yes	Yes	To lose weight	No	Not applicable	1-2 liters	>2 liters	No	1-4 times/week	1-4 times/week	1-4 times/week	1-4 times/week	1-4 times/week	1-4 times/week	≥4 times/day	1-4 times/week	Never	Local street market	Yes	Yes	Sometimes	Sometimes	Yes	Yes	A small part of the time
19	Male	Married	Higher secondary	Rural	Good	Good	68	70	Increase	Increase	Yes	No	No	No	No	Yes	No	No	No	No	Before main meals	≥4 meals	≥4 meals	Yes	Yes	No	Not applicable	No	Not applicable	>2 liters	>2 liters	No	Once/day	Once/day	Once/day	Once/day	Once/day	Once/day	Once/day	1-4 times/week	1-4 times/week	Local street market	No	No	Sometimes	Sometimes	No	No	Not at all
19	Male	Unmarried	Higher secondary	Urban	Poor	Poor	70	70	Increase	Increase	Yes	No	Yes	Yes	No	Yes	No	No	No	Yes	After dinner	3-4 meals	3-4 meals	Yes	Yes	No	Not applicable	No	Not applicable	1-2 liters	1-2 liters	Added ≥1 snacks	1-4 times/week	2-3 times/day	1-4 times/week	Once/day	Once/day	1-4 times/week	Once/day	1-4 times/week	Never	Grocery store	Yes	Yes	Always	Always	No	No	Not at all
19	Male	Unmarried	Higher secondary	Urban	Good	Good	72	70	No change	No change	Yes	No	No	No	No	Yes	No	No	No	No	Before main meals	3-4 meals	3-4 meals	Yes	Yes	No	Not applicable	No	Not applicable	>2 liters	>2 liters	No	Once/day	2-3 times/day	Once/day	Once/day	2-3 times/day	Once/day	2-3 times/day	1-4 times/week	1-4 times/week	Local street market	Yes	No	Always	Sometimes	No	No	Part of the time
19	Male	Unmarried	Higher secondary	Rural	Good	Good	67	72	Increase	Decrease	No	No	No	Yes	No	Yes	No	No	No	No	Before main meals	3-4 meals	≥4 meals	No	Yes	Yes	Lack of time	No	Not applicable	>2 liters	1-2 liters	Added ≥1 meals	1-4 times/week	Once/day	1-4 times/week	1-4 times/week	Once/day	Once/day	Once/day	1-4 times/week	Never	Local street market	No	No	Always	Sometimes	No	No	Part of the time
19	Male	In a relationship	Higher secondary	Urban	Good	Good	70	72	Increase	Increase	No	No	No	Yes	No	Yes	No	No	No	No	Before main meals	1-2 meals	3-4 meals	No	Yes	Yes	Lack of appetite	No	Not applicable	<1 liter	1-2 liters	Added ≥1 meals	1-4 times/week	1-4 times/week	1-4 times/week	1-4 times/week	1-4 times/week	1-4 times/week	Once/day	1-4 times/week	Never	Local street market	Don't know	No	Always	Sometimes	Yes	No	Not at all
19	Male	Unmarried	Higher secondary	Rural	Good	Good	67	75	Increase	Increase	Yes	No	Yes	Yes	No	Yes	No	No	No	Yes	After dinner	3-4 meals	3-4 meals	Yes	Yes	No	Not applicable	Yes	Lack of time	1-2 liters	1-2 liters	Added ≥1 meals	1-4 times/week	1-4 times/week	1-4 times/week	Once/day	2-3 times/day	Never	Once/day	Once/day	Never	Local street market	Yes	Yes	Sometimes	Sometimes	Yes	Yes	Not at all
19	Male	Unmarried	Higher secondary	Urban	Good	Good	68	75	Increase	Increase	No	No	Yes	Yes	No	Yes	Yes	No	No	No	After dinner	3-4 meals	≥4 meals	No	Yes	No	Not applicable	Yes	Lack of appetite	>2 liters	>2 liters	Added ≥1 meals	Once/day	2-3 times/day	1-4 times/week	Once/day	1-4 times/week	Once/day	2-3 times/day	Once/day	1-4 times/week	I do not go out for shopping	Don't know	No	Sometimes	Always	Yes	Yes	A small part of the time
19	Male	In a relationship	Higher secondary	Urban	Poor	Good	69	79	Increase	Increase	Yes	No	Yes	Yes	No	Yes	No	No	No	Yes	After dinner	3-4 meals	≥4 meals	No	Yes	Yes	To lose weight	No	Not applicable	1-2 liters	1-2 liters	Skipped ≥1 snacks	1-4 times/week	1-4 times/week	1-4 times/week	Once/day	2-3 times/day	1-4 times/week	Once/day	1-4 times/week	1-4 times/week	Supermarket	Yes	Yes	Always	Always	Yes	Yes	Not at all
19	Female	In a relationship	Higher secondary	Urban	Poor	Poor	60	89	Increase	Decrease	No	Yes	Yes	Yes	No	Yes	No	No	No	Yes	Before main meals	3-4 meals	3-4 meals	Yes	Yes	Yes	Lack of time	No	Not applicable	<1 liter	>2 liters	No	1-4 times/week	Once/day	Once/day	Once/day	2-3 times/day	1-4 times/week	Once/day	1-4 times/week	Never	Local street market	Yes	Yes	Always	Always	No	No	A small part of the time
[truncated: 22 more columns]
